# Supplementary material for: Fallopian tube lavage sampling towards early detection of pre‐invasive ovarian cancer
Source: Clin Transl Med. 2026 Jan 2;16(1):e70557. doi: 10.1002/ctm2.70557 (PMC12759042; doi:10.1002/ctm2.70557)
Supplement: Supplementary file 4 — Supporting Information. [file CTM2-16-e70557-s001.xlsx]

## Sheet: Description
Sample overview
Group #	Patient group ID	Patient ID	Laterality of fallopian tube	Sample ID for proteomics analysis	Type of surgery	Diagnosis	Cancer stage (if applicable)
Group 1 (controls)	CTRL1	MFC2	Unknown, A	F1	TAH BSO	Benign ovarian fibroma	NA
	CTRL2	MFC2	Unknown, B	F2	TAH BSO	Benign ovarian fibroma	NA
	CTRL3	MFC11	Left	F17	Radical hysterectomy	Cervical cancer	G2 stage 1B2 cervical cancer
	CTRL4	MFC11	Right	F18	Radical hysterectomy	Cervical cancer	G2 stage 1B2 cervical cancer
	CTRL5	MFC12	Right	F19	Radical hysterectomy	Cervical cancer	Stage 1B2 SCC of the cervix
	CTRL6	MFC13	Left	F20	Radical hysterectomy	Cervical cancer	Stage 1B2
	CTRL7	MFC13	Right	F21	Radical hysterectomy	Cervical cancer	Stage 1B2
	CTRL8	MFC14	Left	F22	TLH BSO	Squamous cell carcinoma (SCC)	Metastatic squamous cell carcinoma of unknown primary origin (found in lymph nodes)
	CTRL9	MFC17	Unknown	F23	Radical hysterectomy, BSO	Cervical cancer	Stage 1B1, G2
Group 2 (BRCA1 mutated)	BRCA1_1	MFC4	Left	F5	LapBSO	BRCA1 mutated	NA
	BRCA1_2	MFC4	Right	F6	LapBSO	BRCA1 mutated	NA
	BRCA1_3	MFC7	Left	F11	RR TLH BSO	BRCA1 mutated	NA
	BRCA1_4	MFC7	Right	F12	RR TLH BSO	BRCA1 mutated	NA
	BRCA1_5	MFC9	Left	F14	RRSO	BRCA1 mutated	NA
	BRCA1_6	MFC9	Right	F15	RRSO	BRCA1 mutated	NA
Group 3 (BRCA2 mutated)	BRCA2_1	MFC3	Left	F3	LapBSO	BRCA2 mutated	NA
	BRCA2_2	MFC3	Right	F4	LapBSO	BRCA2 mutated	NA
	BRCA2_3	MFC5	Unknown, A	F7	LapBSO	BRCA2 mutated	NA
	BRCA2_4	MFC5	Unknown, B	F8	LapBSO	BRCA2 mutated	NA
	BRCA2_5	MFC8	Left	F13	RR TLH BSO	BRCA2 mutated	NA
	BRCA2_6	MFC10	Right	F16	RRSO	BRCA2 mutated	NA
Group 4 (ovarian neoplasms (ONs))	ON1 (HGSOC1)	MFC23	Left	F26	TAH BSO	HGSOC
	ON2 (HGSOC2)	MFC25	Left	F27	TAH BSO omentectomy	HGSOC
	ON3 (HGSOC3)	MFC25	Right	F28	TAH BSO omentectomy	HGSOC
	ON4 (Borderline)	MFC6	Right	F10	TAH BSO	Borderline serous ovarian tumour
Group 5 (unaffected fallopian tubes from patient with ovarian neoplasm)	Unaffected1	MFC6	Left	F9	TAH BSO	Borderline serous ovarian tumour
	Unaffected2	MFC21	Right	F25	TAH BSO omentectomy	Mucinous ovary
Abbreviations
BRCA1/2: breast cancer type 1/2 susceptibility gene; BSO: bilateral salpingo-oophorectomy; FT: fallopian tube; gBRCA1mut: germline BRCA1 mutation; gBRCA2mut: germline BRCA2 mutation; HGSOC: high-grade serous ovarian cancer; LapBSO: laparoscopic bilateral salpingo-oophorectomy; MFC: Manchester fallopian collection; Rad hyst: radical hysterectomy; RR: risk-reducing; RRSO: risk-reducing salpingo-oop…

## Sheet: FT lavage MS
Checked	Protein FDR Confidence: Combined	Master	Accession	Top 400 blood protein	Description	Exp. q-value: Combined	Sum PEP Score	Coverage [%]	# Peptides	# PSMs	# Unique Peptides	# AAs	MW [kDa]	calc. pI	Score Sequest HT: Sequest HT	# Peptides (by Search Engine): Sequest HT	Biological Process	Cellular Component	Molecular Function	Pfam IDs	Entrez Gene ID	Ensembl Gene ID	Gene Symbol	Gene ID	WikiPathways	Reactome Pathways	# Protein Pathway Groups	# Razor Peptides	Abundances (Grouped): 1	Abundances (Grouped): 2	Abundances (Grouped): 3	Abundances (Grouped): 4	Abundances (Grouped): 5	Abundances (Grouped) CV [%]: 1	Abundances (Grouped) CV [%]: 2	Abundances (Grouped) CV [%]: 3	Abundances (Grouped) CV [%]: 4	Abundances (Grouped) CV [%]: 5	Abundance: F1: Sample, 1	Abundance: F2: Sample, 1	Abundance: F17: Sample, 1	Abundance: F18: Sample, 1	Abundance: F19: Sample, 1	Abundance: F20: Sample, 1	Abundance: F21: Sample, 1	Abundance: F22: Sample, 1	Abundance: F23: Sample, 1	Abundance: F9: Sample, 2	Abundance: F25: Sample, 2
FALSE	High	Master Protein	Q15149	NO	Plectin [OS=Homo sapiens]	0	1463.44	48	211	1051	203	4684	531.5	5.96	1893.15	211	cell cycle OR cell proliferation;cell organization and biogenesis;other metabolic processes;stress response;developmental processes;other biological processes	plasma membrane;other membranes;cytosol;cytoskeleton;mitochondrion;other cell component	cytoskeletal activity;other molecular function	Pf00307, Pf00681, Pf03501, Pf17902, Pf18373	5339	ENSG00000178209	PLEC	hsa:5339; Q15148; Q15149; Q16640; Q6S376; Q6S377; Q6S378; Q6S379; Q6S380; Q6S381; Q6S382; Q6S383	Envelope proteins and their potential roles in EDMD physiopathology	Assembly of collagen fibrils and other multimeric structures; Caspase-mediated cleavage of cytoskeletal proteins; Type I hemidesmosome assembly	4	8	42.4	34.6	67.1	62.5	25.2	130.62	48.74	60.81	40.49	134.02	7.58294e+07	4.72693e+08	2.43842e+09	1.5288e+09	3.96893e+07	3.68874e+07	4.65057e+07	7.93051e+07	6.65265e+07	6.368e+07	4.31561e+07
FALSE	High	Master Protein	Q09666	NO	Neuroblast differentiation-associated protein AHNAK [OS=Homo sapiens]	0	1277.16	61	200	1423	200	5890	628.7	6.15	1647.52	200	other biological processes	non-structural extracellular;plasma membrane;other membranes;cytosol;cytoskeleton;nucleus;other cell component	other molecular function		79026	ENSG00000124942	AHNAK	A1A586; hsa:79026; Q09666			0	0	95.2	74.5	95.6	87	49	47.24	17.82	42.32	55.96	40.09	4.37081e+08	877447984	1.69974e+09	1.0836e+09	2.57138e+08	1.5342e+08	5.49573e+08	5.0736e+08	2.25832e+08	2.55901e+08	4.58464e+08
FALSE	High	Master Protein	P02549	NO	Spectrin alpha chain, erythrocytic 1 [OS=Homo sapiens]	0	1258.68	58	131	1840	131	2419	279.8	5.05	2674.25	131	cell organization and biogenesis;other metabolic processes;developmental processes;other biological processes	plasma membrane;other membranes;cytosol;cytoskeleton;other cell component	cytoskeletal activity;other molecular function	Pf00018, Pf00435, Pf08726	6708	ENSG00000163554	SPTA1	hsa:6708; P02549; Q15514; Q5VYL1; Q5VYL2; Q6LDY5		COPI-mediated anterograde transport; RAF/MAP kinase cascade; NCAM signaling for neurite out-growth; Interaction between L1 and Ankyrins	4	0	79.5	128.9	152.6	107.2	87.1	114.32	78.56	73.73	55.13	66.82	3.56276e+07	9.45297e+07	2.09158e+08	1.73039e+08	2.38716e+08	2.23144e+08	72777380	1.36728e+08	1.43302e+09	2.22175e+08	8.8285e+07
FALSE	High	Master Protein	P11277	NO	Spectrin beta chain, erythrocytic [OS=Homo sapiens]	0	1163.57	60	116	1640	109	2137	246.3	5.27	2684.22	116	cell organization and biogenesis	plasma membrane;other membranes;cytosol;cytoskeleton;other cell component	cytoskeletal activity	Pf00307, Pf00435	6710	ENSG00000070182	SPTB	hsa:6710; P11277; Q15510; Q15519		COPI-mediated anterograde transport; RAF/MAP kinase cascade; NCAM signaling for neurite out-growth; Interaction between L1 and Ankyrins	4	7	98.3	90	118.6	100	85.2	79.9	62.59	56.99	38.25	45.26	5.46397e+07	3.04961e+08	5.80469e+08	343723075	2.55652e+08	1.90357e+08	7.77395e+07	1.4338e+08	1.28392e+09	1.9008e+08	1.02134e+08
FALSE	High	Master Protein	Q00610	NO	Clathrin heavy chain 1 [OS=Homo sapiens]	0	1062.82	56	83	1058	83	1675	191.5	5.69	2199.92	83	cell cycle OR cell proliferation;cell organization and biogenesis;other metabolic processes;transport;other biological processes	plasma membrane;other membranes;cytosol;cytoskeleton;ER/Golgi;other cytoplasmic organelle;other cell component	signal transduction activity or receptor binding;nucleic acid binding activity;other molecular function	Pf00637, Pf01394, Pf09268, Pf13838	1213	ENSG00000141367	CLTC	D3DU00; hsa:1213; Q00610; Q6N0A0; Q86TF2	Synaptic vesicle pathway; VEGFA-VEGFR2 signaling pathway; Ebola virus infection in host; Fragile X syndrome; 7q11.23 copy number variation syndrome; Complement and coagulation cascades	Recycling pathway of L1; MHC class II antigen presentation; Lysosome Vesicle Biogenesis; ALK mutants bind TKIs; Signaling by ALK fusions and activated point mutants; Nuclear events stimulated by ALK signaling in cancer; Cargo recognition for clathrin-mediated endocytosis; EPH-ephrin mediated repulsion of cells; WNT5A-dependent internalization of FZD4; WNT5A-dependent internalization of FZD2, FZD5…	25	0	26.3	28	50.6	41.5	21.6	154.29	49.6	68.86	69	129.33	4.77149e+07	6.97952e+07	2.65462e+09	1.68137e+09	6.43472e+07	3.74854e+07	3.13725e+07	8.14663e+07	6.66345e+07	5.27537e+07	3.52613e+07
FALSE	High	Master Protein	Q14204	NO	Cytoplasmic dynein 1 heavy chain 1 [OS=Homo sapiens]	0	1048.1	40	174	816	174	4646	532.1	6.4	1262.61	174	cell cycle OR cell proliferation;cell organization and biogenesis;transport;other biological processes	non-structural extracellular;cytosol;cytoskeleton;other cytoplasmic organelle;other cell component	cytoskeletal activity;other molecular function	Pf03028, Pf08385, Pf08393, Pf12774, Pf12775, Pf12777, Pf12780, Pf12781, Pf17852, Pf18198, Pf18199	1778	ENSG00000197102	DYNC1H1	B0I1R0; hsa:1778; Q14204; Q6DKQ7; Q8WU28; Q92814; Q9Y4G5	Ciliary landscape; Intraflagellar transport proteins binding to dynein	Separation of Sister Chromatids; MHC class II antigen presentation; Resolution of Sister Chromatid Cohesion; HSP90 chaperone cycle for steroid hormone receptors (SHR) in the presence of ligand; Recruitment of NuMA to mitotic centrosomes; RHO GTPases Activate Formins; COPI-mediated anterograde transport; COPI-independent Golgi-to-ER retrograde traffic; HCMV Early Events; Aggrephagy; EML4 and NUDC …	22	0	35.8	27	72.4	62.2	27.1	140.11	2.75	69.47	63.93	131.69	3.2542e+07	1.22562e+08	1.32193e+09	5.7325e+08	2.35234e+07	2.74273e+07	2.24632e+07	3.8734e+07	3.84044e+07	1.80288e+07	2.41136e+07
FALSE	High	Master Protein	P46940	NO	Ras GTPase-activating-like protein IQGAP1 [OS=Homo sapiens]	0	966.891	57	85	960	81	1657	189.1	6.48	2082.52	85	cell organization and biogenesis;developmental processes;signal transduction;other biological processes	plasma membrane;other membranes;cytosol;cytoskeleton;nucleus;other cell component	enzyme regulator activity;cytoskeletal activity;other molecular function	Pf00307, Pf00612, Pf00616, Pf03836	8826	ENSG00000140575	IQGAP1	A7MBM3; hsa:8826; P46940	VEGFA-VEGFR2 signaling pathway; Ebola virus infection in host; Ciliary landscape; EGF/EGFR signaling pathway; Regulation of actin cytoskeleton; G13 signaling pathway	RHOA GTPase cycle; RHOV GTPase cycle; Neutrophil degranulation; RAC2 GTPase cycle; RHOU GTPase cycle; RHOC GTPase cycle; Signaling by BRAF and RAF1 fusions; Signaling by moderate kinase activity BRAF mutants; Paradoxical activation of RAF signaling by kinase inactive BRAF; Signaling downstream of RAS mutants; Signaling by RAF1 mutants; MAP2K and MAPK activation; Signaling by high-kinase activity …	25	6	18.7	18	43.7	78.6	14.5	138.64	49.84	107.87	97.59	139.02	1.92126e+07	5.18164e+08	2.33024e+09	1287155454	1.3748e+07	1.31489e+07	1.04126e+07	2.46082e+07	2.55417e+08	2.5267e+07	1.68238e+07
FALSE	High	Master Protein	O75369	NO	Filamin-B [OS=Homo sapiens]	0	958.742	55	114	924	101	2602	278	5.73	1554.02	114	cell organization and biogenesis;stress response;signal transduction;other biological processes	plasma membrane;other membranes;cytosol;cytoskeleton;other cell component	cytoskeletal activity;other molecular function	Pf00307, Pf00630	2317	ENSG00000136068	FLNB	B2ZZ83; B2ZZ84; B2ZZ85; C9JKE6; C9JMC4; hsa:2317; O75369; Q13706; Q59EC2; Q60FE7; Q6MZJ1; Q8WXS9; Q8WXT0; Q8WXT1; Q8WXT2; Q8WXT3; Q9NRB5; Q9NT26; Q9UEV9	Focal adhesion; MAPK signaling pathway; VEGFA-VEGFR2 signaling pathway; Ebola virus infection in host	ISG15 antiviral mechanism	5	3	27.6	16.6	126.5	81.2	8.3	118.47	32.62	110.84	73.11	173.59	2.16169e+07	2.47438e+08	4.94271e+08	3.08438e+08	3.69784e+06	5.29916e+06	9.94369e+06	2.70847e+07	1.19408e+07	1.18726e+07	1.03205e+07
FALSE	High	Master Protein	P04264	NO	Keratin, type II cytoskeletal 1 [OS=Homo sapiens]	0	948.474	72	67	3877	58	644	66	8.12	9153.79	67	cell organization and biogenesis;protein metabolism;other metabolic processes;stress response;other biological processes	non-structural extracellular;plasma membrane;other membranes;cytosol;cytoskeleton;other cell component	bone, tooth or skin structural activity;other molecular function	Pf00038, Pf16208, Pf16210	3848	ENSG00000167768	KRT1	B2RA01; hsa:3848; P04264; P85925; P86104; Q14720; Q6GSJ0; Q9H298	Corticotropin-releasing hormone signaling pathway	Neutrophil degranulation; Formation of the cornified envelope	4	9	80.1	99.5	103.9	133.3	124.8	66.52	17.65	69.47	53.14	20.61	1.25041e+10	6.32758e+09	5.27488e+09	6.52391e+09	1.15555e+10	4.38384e+09	4.25508e+09	7.1678e+09	8.34824e+09	4.71468e+09	5.10068e+09
FALSE	High	Master Protein	P35527	NO	Keratin, type I cytoskeletal 9 [OS=Homo sapiens]	0	932.606	84	50	2897	49	623	62	5.24	7850.04	50	cell organization and biogenesis;other biological processes	cytosol;cytoskeleton	cytoskeletal activity	Pf00038	3857	ENSG00000171403	KRT9	hsa:3857; O00109; P35527; Q0IJ47; Q14665		Formation of the cornified envelope	2	0	76.9	108.5	100.5	148.6	108	67.68	13.15	74.4	52.31	19.89	6.0626e+09	3.19211e+09	2.05786e+09	2.3496e+09	3.63498e+09	1.74183e+09	1.44168e+09	2.74997e+09	3.3565e+09	2.09295e+09	2.41521e+09
FALSE	High	Master Protein	P35908	NO	Keratin, type II cytoskeletal 2 epidermal [OS=Homo sapiens]	0	884.849	92	67	3033	47	639	65.4	8	7233.4	67	cell cycle OR cell proliferation;cell organization and biogenesis;protein metabolism;other metabolic processes;other biological processes	plasma membrane;cytosol;cytoskeleton	bone, tooth or skin structural activity;cytoskeletal activity	Pf00038, Pf16208	3849	ENSG00000172867	KRT2	hsa:3849; P35908; Q4VAQ2		Formation of the cornified envelope	2	16	96.3	76.5	112.4	114.6	124.5	67.79	7.49	72.93	59.74	36.29	4.29962e+09	1.768e+09	1.94082e+09	4.26392e+09	4.75781e+09	1.91788e+09	1.26756e+09	2.55929e+09	3.00801e+09	1.22633e+09	1533707328
FALSE	High	Master Protein	P16157	NO	Ankyrin-1 [OS=Homo sapiens]	0	882.982	55	79	1025	74	1881	206.1	6.01	1444.43	79	cell organization and biogenesis;transport;signal transduction;other biological processes	plasma membrane;other membranes;cytosol;cytoskeleton;ER/Golgi;other cell component	cytoskeletal activity;other molecular function	Pf00023, Pf00531, Pf00791, Pf17809	286	ENSG00000029534	ANK1	A0PJN8; A6NJ23; E5RFL7; hsa:286; O43400; P16157; Q13768; Q53ER1; Q59FP2; Q8N604; Q99407		COPI-mediated anterograde transport; Neurofascin interactions; Interaction between L1 and Ankyrins; CHL1 interactions; NrCAM interactions	5	6	108.6	108.8	132.9	103.5	109.3	135.64	18.44	58.91	39.82	28.35	3.80982e+07	9.53511e+07	8.69447e+07	1.19085e+08	1.36538e+08	1.19005e+08	6.18452e+07	1.32679e+08	1.34758e+09	7.10508e+07	7.60006e+07
FALSE	High	Master Protein	P12814	NO	Alpha-actinin-1 [OS=Homo sapiens]	0	858.663	73	59	1244	37	892	103	5.41	2536.54	59	cell adhesion;cell organization and biogenesis;developmental processes;other biological processes	non-structural extracellular;plasma membrane;other membranes;cytosol;cytoskeleton;nucleus;other cell component	signal transduction activity or receptor binding;cytoskeletal activity;nucleic acid binding activity;other molecular function	Pf00307, Pf00435, Pf08726	87	ENSG00000072110	ACTN1	B3V8S3; B4DHH3; B7TY16; hsa:87; P12814; Q1HE25; Q9BTN1	Arrhythmogenic right ventricular cardiomyopathy; Focal adhesion; Ebola virus infection in host; MFAP5 effect on permeability and motility of endothelial cells via cytoskeleton rearrangement; Regulation of actin cytoskeleton	Platelet degranulation ; Nephrin family interactions; Syndecan interactions; RHOBTB2 GTPase cycle; RHOD GTPase cycle; RHOF GTPase cycle; Regulation of cytoskeletal remodeling and cell spreading by IPP complex components	12	3	15.7	36.2	143	81.8	21.9	138.66	18.83	94.41	80.3	135.95	1.03004e+07	1.86492e+08	8.74411e+08	5.32736e+08	7.49165e+06	7.68124e+06	5.16732e+06	4.22189e+07	1.75049e+07	1.95161e+07	2.07601e+07
FALSE	High	Master Protein	P14618	NO	Pyruvate kinase PKM [OS=Homo sapiens]	0	752.581	85	45	976	44	531	57.9	7.84	2627.18	45	other metabolic processes;other biological processes	non-structural extracellular;cytosol;ER/Golgi;nucleus;other cell component	nucleic acid binding activity;kinase activity;other molecular function	Pf00224, Pf02887	5315	ENSG00000067225	PKM	A6NFK3; B2R5N8; B3KRY0; B4DFX8; B4DUU6; hsa:5315; P14618; P14786; Q53GK4; Q96E76; Q9BWB5; Q9UCV6; Q9UPF2	Photodynamic therapy-induced HIF-1 survival signaling; Amino acid metabolism; Clear cell renal cell carcinoma pathways; Metabolic reprogramming in colon cancer; Aerobic glycolysis; Glycolysis in senescence; Glucose metabolism in triple-negative breast cancer cells; Glycolysis and gluconeogenesis	Neutrophil degranulation	9	1	59.9	57.4	105.8	88	68.7	84.67	8.11	51.28	27.54	69.69	4.66311e+08	2.16668e+09	7.36105e+09	4.3589e+09	1.70679e+08	3.76387e+08	3.13718e+08	1.28861e+09	6.39346e+08	3.40983e+08	4.22721e+08
FALSE	High	Master Protein	P13645	NO	Keratin, type I cytoskeletal 10 [OS=Homo sapiens]	0	740.057	63	50	3013	40	584	58.8	5.21	6992.02	50	cell organization and biogenesis;protein metabolism;other metabolic processes;other biological processes	plasma membrane;cytosol;cytoskeleton;other cell component	bone, tooth or skin structural activity;other molecular function	Pf00038	3858	ENSG00000186395	KRT10	hsa:3858; P13645; Q14664; Q8N175		Formation of the cornified envelope	2	11	92.6	86.7	117.1	123.6	116.8	71.25	15.44	74.52	57.39	28.78	9.00044e+09	4.09321e+09	3.95121e+09	5.90197e+09	1.00386e+10	3.76754e+09	3.33805e+09	4.84333e+09	5.80395e+09	3.0048e+09	3.35584e+09
FALSE	High	Master Protein	P0DMV9	NO	Heat shock 70 kDa protein 1B [OS=Homo sapiens]	0	647.233	65	40	1157	34	641	70	5.66	2836.41	40	RNA metabolism OR transcription;other metabolic processes;stress response;transport;other biological processes	non-structural extracellular;plasma membrane;other membranes;cytosol;cytoskeleton;mitochondrion;ER/Golgi;nucleus;other cell component	signal transduction activity or receptor binding;other molecular function	Pf00012	3303; 3304	ENSG00000204388; ENSG00000212866; ENSG00000224501; ENSG00000231555; ENSG00000232804	HSPA1B	B4E3B6; hsa:3303; hsa:3304; P08107; P0DMV9; P19790; Q5JQI4; Q5SP17; Q9UQL9; Q9UQM0	Apoptosis modulation and signaling; Parkin-ubiquitin proteasomal system pathway; MAPK signaling pathway; Apoptosis modulation by HSP70; VEGFA-VEGFR2 signaling pathway; Measles virus infection	Neutrophil degranulation; HSP90 chaperone cycle for steroid hormone receptors (SHR) in the presence of ligand; Regulation of HSF1-mediated heat shock response; Attenuation phase	11	0	34.5	35.6	118.7	75.1	8.3	120.19	35.16	109.76	81.7	176.59	9.58954e+07	1.46498e+09	2.10576e+09	1.55181e+09	2.55045e+07	3.29649e+07	4.05991e+07	1.33573e+08	3.43337e+07	9.1926e+07	7.69244e+07
FALSE	High	Master Protein	P60709	NO	Actin, cytoplasmic 1 [OS=Homo sapiens]	0	641.325	82	33	1789	1	375	41.7	5.48	4949.55	33	cell organization and biogenesis;protein metabolism;other metabolic processes;transport;developmental processes;other biological processes	plasma membrane;other membranes;cytosol;cytoskeleton;nucleus;other cell component	cytoskeletal activity;other molecular function	Pf00022	60	ENSG00000075624	ACTB	hsa:60; P02570; P60709; P70514; P99021; Q11211; Q64316; Q75MN2; Q96B34; Q96HG5	Arrhythmogenic right ventricular cardiomyopathy; Pathogenic Escherichia coli infection; Common pathways underlying drug addiction; Myometrial relaxation and contraction pathways; Focal adhesion; Fas ligand pathway and stress induction of heat shock proteins; Ebola virus infection in host; Acute viral myocarditis; Thermogenesis; Mechanoregulation and pathology of YAP/TAZ via Hippo and non-Hippo me…	Regulation of actin dynamics for phagocytic cup formation; FCGR3A-mediated phagocytosis; RHO GTPases Activate Formins; Signaling by BRAF and RAF1 fusions; UCH proteinases; Translocation of SLC2A4 (GLUT4) to the plasma membrane; Clathrin-mediated endocytosis; RHO GTPases Activate WASPs and WAVEs; EPHB-mediated forward signaling; Interaction between L1 and Ankyrins; VEGFA-VEGFR2 Pathway; B-WICH com…	47	39	44.1	53.7	65.9	89.3	34.2	140.33	9.77	77.4	46.24	93.38	6.06548e+08	3.16973e+09	3.19426e+10	1.52027e+10	6.44729e+08	5.43486e+08	4.55746e+08	1.13617e+09	8.82737e+08	7.50037e+08	9.08167e+08
FALSE	High	Master Protein	P22314	NO	Ubiquitin-like modifier-activating enzyme 1 [OS=Homo sapiens]	0	598.511	52	45	1044	45	1058	117.8	5.76	2521.17	45	protein metabolism;other metabolic processes;stress response	cytosol;mitochondrion;nucleus;other cell component	other molecular function	Pf00899, Pf09358, Pf10585, Pf16190, Pf16191	7317	ENSG00000130985	UBA1	hsa:7317; P22314; Q5JRR8; Q96E13	Proteasome degradation; Parkin-ubiquitin proteasomal system pathway; Parkinson's disease pathway	Synthesis of active ubiquitin: roles of E1 and E2 enzymes; Antigen processing: Ubiquitination & Proteasome degradation	5	0	74.6	47	92.6	65.8	26.7	109.42	60.44	114.44	91.44	137.56	1.82685e+08	1.26593e+09	1.27092e+09	7.66138e+08	2.88978e+07	3.37204e+07	2.97145e+07	1.29622e+08	8.08838e+07	9.5406e+07	5.32256e+07
FALSE	High	Master Protein	Q13813	NO	Spectrin alpha chain, non-erythrocytic 1 [OS=Homo sapiens]	0	594.769	40	86	570	86	2472	284.4	5.35	900.82	86	cell organization and biogenesis	non-structural extracellular;plasma membrane;other membranes;cytosol;cytoskeleton;other cell component	cytoskeletal activity;other molecular function	Pf00018, Pf00435, Pf08726, Pf13499	6709	ENSG00000197694	SPTAN1	hsa:6709; Q13186; Q13813; Q15324; Q16606; Q59EF1; Q5VXV5; Q5VXV6; Q7Z6M5; Q9P0V0	Fas ligand pathway and stress induction of heat shock proteins	Neutrophil degranulation; COPI-mediated anterograde transport; Interaction between L1 and Ankyrins; RHOV GTPase cycle; RHOU GTPase cycle; Nephrin family interactions; Sensory processing of sound by outer hair cells of the cochlea; Caspase-mediated cleavage of cytoskeletal proteins; Sensory processing of sound by inner hair cells of the cochlea; RAF/MAP kinase cascade; NCAM signaling for neurite o…	12	0	9.1	7.1	36.1	27	349.7	124.89	2.3	102.27	59.04	38.37	4.13502e+06	1.67074e+08	3.04069e+08	180288852	1.96267e+06	8.321e+06	2.41211e+06	6.07982e+06	2.52045e+07	4.83448e+06	6.9446e+06
FALSE	High	Master Protein	P13667	NO	Protein disulfide-isomerase A4 [OS=Homo sapiens]	0	594.228	63	47	744	47	645	72.9	5.07	1454.92	47	stress response;transport;other biological processes	non-structural extracellular;ER/Golgi;other cell component	other molecular function	Pf00085, Pf13848	9601	ENSG00000155660	PDIA4	A8K4K6; hsa:9601; P13667; Q549T6			0	0	176.4	41.6	67.3	48.8	20.7	199.28	37.74	100.3	129.59	134.95	1.60858e+08	2.95051e+09	5.96052e+08	4.09641e+08	1.13915e+07	8.87744e+06	1.24837e+07	1.35736e+08	2.69364e+07	3.11626e+07	2.50781e+07
FALSE	High	Master Protein	P01031	NO	Complement C5 [OS=Homo sapiens]	0	542.027	45	68	1458	68	1676	188.2	6.52	2412.44	68	stress response;developmental processes;signal transduction;other biological processes	non-structural extracellular;plasma membrane;other membranes	signal transduction activity or receptor binding;enzyme regulator activity	Pf00207, Pf01759, Pf01821, Pf01835, Pf07677, Pf07678, Pf07703, Pf17789, Pf17790, Pf17791	727	ENSG00000106804	C5	hsa:727; P01031; Q14CJ0; Q27I61	Allograft rejection; Spinal cord injury; Complement system; Oxidative damage response; Cells and molecules involved in local acute inflammatory response ; Complement system in neuronal development and plasticity; Acquired partial lipodystrophy / Barraquer-Simons syndrome; Complement activation	Regulation of Complement cascade; G alpha (i) signalling events; Peptide ligand-binding receptors; Activation of C3 and C5; Terminal pathway of complement	13	0	88.6	106.2	81.6	90	152.5	50.03	18.87	51.61	49.83	51.19	2.36049e+08	3.36245e+08	2.79667e+08	3.4498e+08	1.81239e+08	2.28223e+08	9.10468e+07	2.50034e+08	9.38328e+08	1.69255e+08	3.07842e+08
FALSE	High	Master Protein	P02533	NO	Keratin, type I cytoskeletal 14 [OS=Homo sapiens]	0	516.862	73	45	1778	15	472	51.5	5.16	3534.33	45	cell organization and biogenesis;other biological processes	cytosol;cytoskeleton;nucleus;other cell component	cytoskeletal activity;other molecular function	Pf00038	3861	ENSG00000186847	KRT14	hsa:3861; P02533; Q14715; Q53XY3; Q9BUE3; Q9UBN2; Q9UBN3; Q9UCY4	Corticotropin-releasing hormone signaling pathway	Formation of the cornified envelope; Type I hemidesmosome assembly	4	31	89.1	79.5	83.7	178	96.9	62.49	22.67	74.29	24.62	14.41	1.07588e+09	4.74994e+08	6.44397e+08	3.80751e+08	8.09405e+08	5.18609e+08	3.94848e+08	4.28587e+08	6.62532e+08	3.327e+08	3.34786e+08
FALSE	High	Master Protein	P02538	NO	Keratin, type II cytoskeletal 6A [OS=Homo sapiens]	0	515.34	67	53	1643	2	564	60	8	3431.04	53	cell organization and biogenesis;stress response;other biological processes	cytosol;cytoskeleton	cytoskeletal activity	Pf00038, Pf16208	3853	ENSG00000205420	KRT6A	A4QPC1; hsa:3853; P02538; P48667; Q08AR4; Q6NT67; Q96CL4	Ectoderm differentiation; Ectoderm differentiation	Formation of the cornified envelope	4	0	92.1	47.5	98.6	218.2	110.2	69.75	52.61	76.54	42.85	60.64	4.98298e+07	1.64144e+07	33954135	7.86139e+06	21286940	2.90583e+07	1.54251e+07	1.50017e+07	2.23333e+07	3.87858e+06	1.17832e+07
FALSE	High	Master Protein	P48668	NO	Keratin, type II cytoskeletal 6C [OS=Homo sapiens]	0	506.145	67	54	1628	2	564	60	8	3450.69	54	cell organization and biogenesis	cytosol;cytoskeleton		Pf00038, Pf16208	286887	ENSG00000170465	KRT6C	A1L4L5; hsa:286887; P48666; P48668; Q2TAZ9; Q7RTN9		Formation of the cornified envelope	2	30	75.1	69.7	87.7	195.2	100	64.17	18.9	73.18	36.35	39.91	3.90126e+08	1.51697e+08	3.29593e+08	6.723e+07	2.35798e+08	2.29914e+08	1.23872e+08	1.20643e+08	2.28794e+08	9.48299e+07	1.00779e+08
FALSE	High	Master Protein	P04259	NO	Keratin, type II cytoskeletal 6B [OS=Homo sapiens]	0	501.119	65	53	1774	3	564	60	8	3686.72	53	cell organization and biogenesis;other biological processes	cytosol;cytoskeleton	cytoskeletal activity	Pf00038, Pf16208	3854	ENSG00000185479	KRT6B	hsa:3854; P04259; P48669		Formation of the cornified envelope	2	2	112.7	50.9	78.5	216.4	110.4	69.69	47	105.95	71.25	49.06	1.2321e+07	3.65512e+06	32957032	6.78265e+06	8.79707e+06	6.18012e+06	1.7713e+06	5.41781e+06	2.49768e+06	2.55574e+06	1.78091e+06
FALSE	High	Master Protein	Q12889	NO	Oviduct-specific glycoprotein [OS=Homo sapiens]	0	492.875	53	31	498	31	678	75.4	8.78	1134.61	31	other metabolic processes;other biological processes	non-structural extracellular;extracellular matrix;cytosol;cytoskeleton;ER/Golgi;other cell component	other molecular function	Pf00704	5016	ENSG00000085465	OVGP1	A0AV19; B9EGE1; hsa:5016; Q12889; Q15841		Interaction With Cumulus Cells And The Zona Pellucida	1	0	174.6	23.5	132.5	81.4	26.2	210.09	61.25	163.49	178.49	167.81	47305543	3.94373e+09	6.7806e+08	6.53159e+08	1.27233e+07	7.27204e+06	3.04277e+07	1.94177e+08	1.50849e+07	7.30524e+06	4.01808e+06
FALSE	High	Master Protein	Q9HC84	NO	Mucin-5B [OS=Homo sapiens]	0	488.491	14	53	208	50	5762	596	6.64	444.6	53		extracellular matrix;plasma membrane;other membranes;ER/Golgi;other cell component		Pf00094, Pf01826, Pf08742, Pf13330	727897	ENSG00000117983	MUC5B	hsa:727897; O00447; O00573; O14985; O15494; O95291; O95451; Q14881; Q7M4S5; Q99552; Q9HC84; Q9UE28	Lung fibrosis	Dectin-2 family; Termination of O-glycan biosynthesis; Defective GALNT3 causes HFTC; Defective C1GALT1C1 causes TNPS; Defective GALNT12 causes CRCS1	7	3	139.9	29.4	119	103.9	48.1	151.92	113.72	129.01	60.87	85.9	1.69238e+07	8.35485e+06	5.19536e+08	4.64706e+08	1.81103e+06	4.10579e+06	8.51613e+06	4.84748e+07	1.68106e+07	592749	7.59122e+06
FALSE	High	Master Protein	P13647	NO	Keratin, type II cytoskeletal 5 [OS=Homo sapiens]	0	488.433	61	55	1744	30	590	62.3	7.74	3642.07	55	cell organization and biogenesis;other biological processes	cytosol;cytoskeleton;other cell component	cytoskeletal activity;other molecular function	Pf00038, Pf16208	3852	ENSG00000186081	KRT5	hsa:3852; P13647; Q6PI71; Q6UBJ0; Q8TA91		Formation of the cornified envelope; Type I hemidesmosome assembly	3	13	94.1	96.1	123.6	136.1	95.7	62.87	25.75	47.04	22.69	14.51	2.00992e+09	1.03637e+09	9.24381e+08	8.96316e+08	1.03403e+09	7.25648e+08	4.70908e+08	5.79288e+08	1.41947e+09	5.81261e+08	5.5925e+08
FALSE	High	Master Protein	P08133	NO	Annexin A6 [OS=Homo sapiens]	0	483.541	63	42	742	42	673	75.8	5.6	1186.26	42	cell organization and biogenesis;stress response;transport;developmental processes;signal transduction;other biological processes	other membranes;mitochondrion;other cytoplasmic organelle;other cell component	transporter activity;cytoskeletal activity;other molecular function	Pf00191	309	ENSG00000197043	ANXA6	B7Z8A7; D3DQH4; E9PGK1; hsa:309; P08133; Q6ZT79	Calcium regulation in cardiac cells; Prostaglandin synthesis and regulation	Smooth Muscle Contraction	3	0	44.4	1.8	216.1	222.8	1	109.01	27.42	52.61	26.72	142.85	3.92765e+09	4.04249e+09	2.70208e+09	4.97274e+09	2.29401e+07	2.16901e+07	1.8545e+07	6.29469e+07	3764681534	3.29317e+07	3.09192e+07
FALSE	High	Master Protein	Q63HN8	NO	E3 ubiquitin-protein ligase RNF213 [OS=Homo sapiens]	0	480.661	19	95	160	94	5207	591	6.48	283.2	95	cell organization and biogenesis;protein metabolism;other metabolic processes;stress response;developmental processes;other biological processes	cytosol;nucleus;other cell component	other molecular function	Pf00097, Pf20173	57674	ENSG00000173821	RNF213	C9JCP4; D6RI12; F8WKS1; hsa:57674; Q63HN8; Q658P6; Q69YK7; Q6MZR1; Q8IWF4; Q8IZX1; Q8IZX2; Q8N406; Q8TEU0; Q9H6C9; Q9H6H9; Q9H6P3; Q9H8A9; Q9HCF4; Q9HCL8		Signaling by ALK fusions and activated point mutants; Antigen processing: Ubiquitination & Proteasome degradation; Suppression of apoptosis	3	1	76.2	73	91.6	58.9	63.9	139.47	24.63	34.42	40.37	36.53	7.91947e+06	1.62205e+07	3.11245e+08	1.59282e+08	6.04298e+06	7.37104e+06	6.21671e+06	8.4472e+06	1.81379e+07	5.02443e+06	9.93366e+06
FALSE	High	Master Protein	P08779	NO	Keratin, type I cytoskeletal 16 [OS=Homo sapiens]	0	471.281	72	43	1701	23	473	51.2	5.05	3283.96	43	cell organization and biogenesis;stress response;other biological processes	cytosol;cytoskeleton	cytoskeletal activity	Pf00038	3868	ENSG00000186832	KRT16	A8K488; hsa:3868; P08779; P30654; Q16402; Q9UBG8	Vitamin D receptor pathway	Formation of the cornified envelope	3	2	91.5	67.5	88.4	191.2	124.8	63.07	57.22	79.81	64.12	33	2.57447e+08	1.01664e+08	2.54218e+08	7.97481e+07	9.40922e+07	1.09563e+08	7.39943e+07	8.02363e+07	1.04989e+08	7.2357e+07	4.26458e+07
FALSE	High	Master Protein	P04083	NO	Annexin A1 [OS=Homo sapiens]	0	457.374	77	28	845	28	346	38.7	7.02	2064.46	28	cell-cell signaling;cell organization and biogenesis;protein metabolism;other metabolic processes;stress response;transport;developmental processes;signal transduction;other biological processes	non-structural extracellular;plasma membrane;other membranes;cytosol;cytoskeleton;nucleus;other cytoplasmic organelle;other cell component	signal transduction activity or receptor binding;enzyme regulator activity;other molecular function	Pf00191	301	ENSG00000135046	ANXA1	B5BU38; hsa:301; P04083	Spinal cord injury; VEGFA-VEGFR2 signaling pathway; Prostaglandin synthesis and regulation	Smooth Muscle Contraction; G alpha (q) signalling events; G alpha (i) signalling events; Interleukin-4 and Interleukin-13 signaling; Formyl peptide receptors bind formyl peptides and many other ligands	8	0	42.3	32.9	67.6	108.7	10.6	114.95	52.58	145.09	89.02	162.94	3.35455e+08	2.24239e+09	2.73645e+09	2.13139e+09	2.23918e+07	1.8918e+07	5.62586e+07	1.35899e+08	1.74344e+08	1.15529e+08	7.35666e+07
FALSE	High	Master Protein	Q86WI1	NO	Fibrocystin-L [OS=Homo sapiens]	0	450.899	19	64	196	64	4243	465.4	6.11	314.09	64	other biological processes	non-structural extracellular;other membranes;cytosol;other cell component	other molecular function	Pf01833, Pf07691, Pf10162	93035	ENSG00000205038	PKHD1L1	hsa:93035; Q567P2; Q86WI1; Q9UF27			0	0	36	48.1	86.7	62.5	20	149.05	83.42	101.61	82.72	128.28	4.91686e+06	2.20389e+08	1.82629e+08	7.9523e+07	2.55853e+06	1.53003e+06	1.92612e+06	1.1198e+07	1.02351e+07	1.01988e+07	3.65867e+06
FALSE	High	Master Protein	Q01082	NO	Spectrin beta chain, non-erythrocytic 1 [OS=Homo sapiens]	0	446.786	37	76	452	68	2364	274.4	5.57	566.98	76	cell cycle OR cell proliferation;cell organization and biogenesis;protein metabolism;other metabolic processes;transport;signal transduction;other biological processes	plasma membrane;other membranes;cytosol;cytoskeleton;nucleus;other cell component	cytoskeletal activity;other molecular function	Pf00169, Pf00307, Pf00435	6711	ENSG00000115306	SPTBN1	B2RP63; hsa:6711; O60837; Q01082; Q16057; Q53R99; Q59ER3; Q8IX99	TGF-beta signaling pathway; Sudden infant death syndrome (SIDS) susceptibility pathways	RHOV GTPase cycle; COPI-mediated anterograde transport; RAF/MAP kinase cascade; NCAM signaling for neurite out-growth; Interaction between L1 and Ankyrins; RHOU GTPase cycle; Signaling by FLT3 fusion proteins; Nephrin family interactions; Sensory processing of sound by inner hair cells of the cochlea; Sensory processing of sound by outer hair cells of the cochlea	12	1	56.3	34.1	100.5	62.3	17.4	95.31	53.61	78.65	53.56	156.45	3.04524e+07	1.48916e+08	2.6215e+08	1.47286e+08	6.99054e+06	6.74327e+06	5.11173e+06	1.06788e+07	4.31288e+07	1.47203e+07	9.21623e+06
FALSE	High	Master Protein	Q9Y3Z3	NO	Deoxynucleoside triphosphate triphosphohydrolase SAMHD1 [OS=Homo sapiens]	0	444.856	67	39	276	39	626	72.2	7.14	539.44	39	cell organization and biogenesis;DNA metabolism;RNA metabolism OR transcription;other metabolic processes;stress response;developmental processes;other biological processes	plasma membrane;other membranes;nucleus;other cell component	nucleic acid binding activity;other molecular function	Pf01966, Pf07647	25939	ENSG00000101347	SAMHD1	B4E2A5; E1P5V2; hsa:25939; Q5JXG8; Q8N491; Q9H004; Q9H005; Q9H3U9; Q9Y3Z3		Interferon alpha/beta signaling; Nucleotide catabolism	2	0	20.3	31	34.4	41.9	17.1	170	30.91	92.5	63.37	142.07	1.21089e+07	1.20511e+08	1.76294e+09	1.02068e+09	8.47826e+06	1.14863e+07	7.59561e+06	1.85768e+07	2.77185e+07	1.99652e+07	1.78031e+07
FALSE	High	Master Protein	P28838	NO	Cytosol aminopeptidase [OS=Homo sapiens]	0	440.333	68	32	413	32	519	56.1	7.93	891.18	32	protein metabolism	cytosol;ER/Golgi;nucleus;other cell component	other molecular function	Pf00883, Pf02789	51056	ENSG00000002549	LAP3	B3KMQ3; hsa:51056; P28838; Q6IAM6; Q6P0L6; Q9UQE3			0	0	92.3	98.8	96.8	100.4	85.2	61.56	28.63	43.38	69.7	33.86	1.65178e+08	3.62257e+08	1.656e+09	1.04272e+09	1.88088e+08	1.73252e+08	1.63983e+08	1.88843e+08	1.67871e+08	2.01564e+08	1.85896e+08
FALSE	High	Master Protein	Q96KP4	NO	Cytosolic non-specific dipeptidase [OS=Homo sapiens]	0	440.011	65	29	704	29	475	52.8	5.97	1808.87	29	protein metabolism	cytosol;nucleus	other molecular function	Pf01546, Pf07687	55748	ENSG00000133313	CNDP2	B3KUG4; hsa:55748; Q8WY59; Q96KP4; Q9BQ94; Q9NVB4; V9HWE5		Paracetamol ADME; Glutathione synthesis and recycling	2	0	43.5	31.4	66.8	73.2	12.4	123.33	34.99	106.4	86.52	164.28	9.35398e+07	1.51738e+09	1677650320	9.9377e+08	1.6384e+07	1.15236e+07	3.03003e+07	1.9061e+08	1.43338e+07	6.25786e+07	5.24967e+07
FALSE	High	Master Protein	P78527	NO	DNA-dependent protein kinase catalytic subunit [OS=Homo sapiens]	0	437.678	23	95	273	95	4128	468.8	7.12	370.22	95	cell cycle OR cell proliferation;cell organization and biogenesis;protein metabolism;DNA metabolism;RNA metabolism OR transcription;other metabolic processes;stress response;developmental processes;signal transduction;other biological processes	cytosol;nucleus;other cell component	nucleic acid binding activity;kinase activity;other molecular function	Pf00454, Pf02259, Pf02260, Pf08163, Pf19704, Pf20502	5591	ENSG00000253729	PRKDC	hsa:5591; P78527; P78528; Q13327; Q13337; Q14175; Q59H99; Q7Z611; Q96SE6; Q9UME3	miRNA regulation of DNA damage response; Cell cycle; Retinoblastoma gene in cancer; Fas ligand pathway and stress induction of heat shock proteins; Pathways affected in adenoid cystic carcinoma; ATM signaling in development and disease ; Non-homologous end joining; Osteoblast differentiation and related diseases; DNA repair pathways, full network; DNA damage response	E3 ubiquitin ligases ubiquitinate target proteins; Nonhomologous End-Joining (NHEJ); Cytosolic sensors of pathogen-associated DNA ; IRF3-mediated induction of type I IFN	14	0	53.4	46.1	66	71.8	43.8	105.38	21.86	29.76	30.88	51.21	2.55512e+07	3.29124e+07	435223477	2.32264e+08	1.97094e+07	2.24737e+07	1.40915e+07	2.58624e+07	3.50689e+07	1.2986e+07	2.46614e+07
FALSE	High	Master Protein	P05787	NO	Keratin, type II cytoskeletal 8 [OS=Homo sapiens]	0	426.525	61	42	980	27	483	53.7	5.59	1894.21	42		cytosol;cytoskeleton;nucleus;other cell component	other molecular function	Pf00038, Pf16208	3856	ENSG00000170421	KRT8	A8K4H3; B0AZN5; F8VXB4; hsa:3856; P05787; Q14099; Q14716; Q14717; Q53GJ0; Q6DHW5; Q6GMY0; Q6P4C7; Q96J60	Primary focal segmental glomerulosclerosis (FSGS); Acute viral myocarditis	Formation of the cornified envelope	4	2	13	13.8	32.5	29.4	9.2	145.66	21.16	84.67	54.83	165.24	3.33935e+07	5.19689e+08	121282461	1.83095e+08	1.6226e+07	2.32253e+07	1.24787e+07	2.95342e+07	2.65663e+07	1.99331e+07	3.74685e+07
FALSE	High	Master Protein	O75083	NO	WD repeat-containing protein 1 [OS=Homo sapiens]	0	413.316	67	33	681	33	606	66.2	6.65	1265.07	33	cell organization and biogenesis;developmental processes;other biological processes	non-structural extracellular;plasma membrane;other membranes;cytosol;cytoskeleton;other cell component	cytoskeletal activity	Pf00400	9948	ENSG00000071127	WDR1	A8K6E9; A8MPU4; hsa:9948; O75083; O75313; Q8N6E5; Q9UG05; Q9UG78; Q9UQE0	Hypertrophy model	Platelet degranulation	2	0	71.8	56	73.4	82.1	51.1	103.84	10.36	52.78	28.08	75.06	2.10203e+07	1.51482e+08	1.36354e+09	905080893	5.09768e+07	5.63073e+07	8.63607e+07	9.88618e+07	1.89085e+08	6.00943e+07	7.21536e+07
FALSE	High	Master Protein	P35749	NO	Myosin-11 [OS=Homo sapiens]	0	408.602	37	70	529	47	1972	227.2	5.5	648.03	70	cell organization and biogenesis;developmental processes;other biological processes	cytosol;cytoskeleton;other cell component	cytoskeletal activity;other molecular function	Pf00063, Pf01576, Pf02736	4629	ENSG00000133392; ENSG00000276480	MYH11	D2JYH7; hsa:4629; O00396; O94944; P35749; P78422; Q3MIV8; Q3MNF0; Q3MNF1	VEGFA-VEGFR2 signaling pathway	RHO GTPases activate CIT; EPHA-mediated growth cone collapse; Sema4D induced cell migration and growth-cone collapse; Smooth Muscle Contraction; RHO GTPases activate PKNs; RHO GTPases Activate ROCKs; RHO GTPases activate PAKs	8	6	61.1	76.2	59.5	63.6	43.9	86.77	12.15	69.57	70.43	96.01	2.10729e+07	4.32108e+07	310334905	6.1533e+07	2.58072e+07	3.29878e+07	1.36262e+07	1.26122e+07	3.29074e+07	2.48519e+07	2.90889e+07
FALSE	High	Master Protein	P68371	NO	Tubulin beta-4B chain [OS=Homo sapiens]	0	404.024	73	24	755	1	445	49.8	4.89	1600.61	24	cell cycle OR cell proliferation;cell organization and biogenesis;stress response	non-structural extracellular;cytosol;cytoskeleton;other cytoplasmic organelle;other cell component	signal transduction activity or receptor binding;cytoskeletal activity;nucleic acid binding activity;other molecular function	Pf00091, Pf03953	10383	ENSG00000188229	TUBB4B	A2BFA2; hsa:10383; P05217; P68371	Alzheimer's disease and miRNA effects; Pathogenic Escherichia coli infection; Parkin-ubiquitin proteasomal system pathway; Alzheimer's disease	Translocation of SLC2A4 (GLUT4) to the plasma membrane; Neutrophil degranulation; Separation of Sister Chromatids; The role of GTSE1 in G2/M progression after G2 checkpoint; MHC class II antigen presentation; COPI-mediated anterograde transport; Prefoldin mediated transfer of substrate to CCT/TriC; HCMV Early Events; COPI-dependent Golgi-to-ER retrograde traffic; Kinesins; HSP90 chaperone cycle f…	41	30	21	19.7	54.6	64.9	7.4	135.34	12.68	97.79	103.7	169.06	4.52966e+06	3.99204e+08	1.31172e+09	6.75241e+08	2.10007e+07	8.75597e+06	2.00801e+07	3.79701e+07	1.21955e+07	2.07754e+07	2.41348e+07
FALSE	High	Master Protein	P02730	NO	Band 3 anion transport protein [OS=Homo sapiens]	0	394.724	37	28	862	28	911	101.7	5.19	1573.82	28	cell organization and biogenesis;stress response;transport;developmental processes;other biological processes	plasma membrane;other membranes;cytoskeleton	transporter activity;cytoskeletal activity;other molecular function	Pf00955, Pf07565	6521	ENSG00000004939	SLC4A1	G4V2I6; hsa:6521; P02730; P78487; Q1ZZ45; Q4KKW9; Q4VB84; Q9UCY7; Q9UDJ1		Erythrocytes take up carbon dioxide and release oxygen; Erythrocytes take up oxygen and release carbon dioxide; Bicarbonate transporters; Defective SLC4A1 causes hereditary spherocytosis type 4 (HSP4), distal renal tubular acidosis (dRTA) and dRTA with hemolytic anemia (dRTA-HA)	4	0	91.4	158.8	111.6	65.5	151	165.01	2.6	88.39	96.33	39.22	1.04319e+07	8.65537e+07	5.93245e+07	1.53756e+08	4.39686e+08	3.23061e+08	6.71183e+07	1.41295e+08	3.29805e+09	1.1954e+08	1.60214e+08
FALSE	High	Master Protein	P08727	NO	Keratin, type I cytoskeletal 19 [OS=Homo sapiens]	0	394.388	79	38	901	22	400	44.1	5.14	1497.42	38	cell organization and biogenesis;developmental processes;signal transduction;other biological processes	plasma membrane;other membranes;cytosol;cytoskeleton;other cell component	cytoskeletal activity;other molecular function	Pf00038	3880	ENSG00000171345	KRT19	B2R874; hsa:3880; P08727; Q5XG83; Q6NW33; Q7L5M9; Q96A53; Q96FV1; Q9BYF9; Q9P1Y4	Galanin receptor pathway	Formation of the cornified envelope	3	4	19.8	11.8	36.9	29	12.7	109.05	29.29	79.17	54.59	158.95	3.24971e+07	290545466	1.68832e+08	1.45409e+08	1.37466e+07	7.1572e+06	6.16946e+06	2.08011e+07	6.67718e+07	1.12805e+07	2.38803e+07
FALSE	High	Master Protein	Q9Y4L1	NO	Hypoxia up-regulated protein 1 [OS=Homo sapiens]	0	393.956	41	36	224	36	999	111.3	5.22	397.84	36	stress response;transport;other biological processes	non-structural extracellular;ER/Golgi;other cell component	other molecular function	Pf00012	10525	ENSG00000149428; ENSG00000280682	HYOU1	A8C1Z0; B7Z909; hsa:10525; Q2I204; Q53H25; Q9Y4L1	VEGFA-VEGFR2 signaling pathway	XBP1(S) activates chaperone genes; Scavenging by Class F Receptors	3	0	110.2	77.4	20.1	17.4	78.5	162.94	24.18	104.13	133.34	48.64	3.30781e+07	5.24721e+08	1.64855e+08	1.50063e+08	1.30948e+07	9.64629e+06	5.45684e+06	2.06648e+07	9.69549e+06	1.27733e+07	1.25738e+07
FALSE	High	Master Protein	P31948	NO	Stress-induced-phosphoprotein 1 [OS=Homo sapiens]	0	393.118	61	46	720	46	543	62.6	6.8	1177.69	46	other biological processes	cytosol;ER/Golgi;nucleus;other cell component	other molecular function	Pf00515, Pf13181, Pf17830	10963	ENSG00000168439	STIP1	B4DM70; F5H0T1; G3XAD8; hsa:10963; P31948; Q3ZCU9; Q5TZU9	VEGFA-VEGFR2 signaling pathway	HSP90 chaperone cycle for steroid hormone receptors (SHR) in the presence of ligand; RND1 GTPase cycle	3	0	70.5	49.5	86.8	117.8	40.5	101.85	60.24	85.18	55.94	94.76	1.69362e+08	9.34475e+08	8.54331e+08	5.07734e+08	3.21818e+07	3.47623e+07	3.53942e+07	5.55937e+07	1.42675e+08	5.97672e+07	3.34563e+07
FALSE	High	Master Protein	Q16531	NO	DNA damage-binding protein 1 [OS=Homo sapiens]	0	391.884	46	45	660	45	1140	126.9	5.26	914.04	45	cell-cell signaling;protein metabolism;DNA metabolism;other metabolic processes;stress response;signal transduction;other biological processes	nucleus;other cell component	nucleic acid binding activity;other molecular function	Pf03178, Pf10433	1642	ENSG00000167986	DDB1	A6NG77; B2R648; B4DG00; hsa:1642; O15176; Q13289; Q16531; Q58F96	Hippo-Merlin signaling dysregulation; Hepatitis B infection; Nucleotide excision repair; DNA repair pathways, full network; Nucleotide excision repair in xeroderma pigmentosum	Neddylation; Formation of Incision Complex in GG-NER; DNA Damage Recognition in GG-NER; Formation of TC-NER Pre-Incision Complex; Dual incision in TC-NER; Gap-filling DNA repair synthesis and ligation in TC-NER; Recognition of DNA damage by PCNA-containing replication complex; Dual Incision in GG-NER	14	0	82.5	61.1	104.2	76.9	31.9	95.11	7.8	93.56	69.19	123.4	7.92483e+07	3.92799e+08	3.01591e+08	2.50175e+08	1.34366e+07	1.77537e+07	2.30437e+07	5.14813e+07	2.45034e+07	2.98477e+07	3.71629e+07
FALSE	High	Master Protein	P35580	NO	Myosin-10 [OS=Homo sapiens]	0	385.478	31	55	517	33	1976	228.9	5.54	740.65	55	cell adhesion;cell cycle OR cell proliferation;cell organization and biogenesis;other biological processes	plasma membrane;other membranes;cytosol;cytoskeleton;other cell component	cytoskeletal activity;nucleic acid binding activity;other molecular function	Pf00063, Pf00612, Pf01576, Pf02736	4628	ENSG00000133026	MYH10	B2RWP9; D3DTS1; F8VTL3; hsa:4628; P35580; Q12989; Q149N3; Q149N4; Q16087; Q4LE45; Q6PK16; Q9BWG0	Regulation of actin cytoskeleton	RHO GTPases activate CIT; EPHA-mediated growth cone collapse; Sema4D induced cell migration and growth-cone collapse; RHO GTPases activate PKNs; RHO GTPases Activate ROCKs; RHO GTPases activate PAKs	7	1	52.8	89.2	136.8	131.8	53.7	45.26	41.13	59.22	85.21	135.92	4.61433e+06	1.22365e+07	9.8772e+06	6.90372e+06	2.44202e+06	3.35252e+06	1.72301e+06	3.30739e+06	1.5352e+07	5.65539e+06	4.3202e+06
FALSE	High	Master Protein	P23381	NO	Tryptophan--tRNA ligase, cytoplasmic [OS=Homo sapiens]	0	380.893	60	29	334	29	471	53.1	6.23	652.66	29	protein metabolism;RNA metabolism OR transcription;other metabolic processes;developmental processes;other biological processes	cytosol;nucleus;other cell component	enzyme regulator activity;other molecular function	Pf00458, Pf00579	7453	ENSG00000140105	WARS1	A6NGN1; A6NID3; hsa:7453; P23381; P78535; Q502Y0; Q53XB6; Q9UDI5; Q9UDL3	Photodynamic therapy-induced unfolded protein response; Amino acid metabolism; Tryptophan metabolism	Cytosolic tRNA aminoacylation	4	0	27.5	20.5	52	69.5	12.5	148.77	2.16	92.77	57.67	154.55	3.51092e+07	2.59542e+08	1.07202e+09	9.38277e+08	6.32937e+06	5.45414e+06	1.01054e+07	1.45074e+07	5.2668e+06	8.11719e+06	1.09475e+07
FALSE	High	Master Protein	Q8WUM4	NO	Programmed cell death 6-interacting protein [OS=Homo sapiens]	0	373.041	54	45	515	45	868	96	6.52	863.88	45	cell cycle OR cell proliferation;cell organization and biogenesis;protein metabolism;other metabolic processes;transport;other biological processes	non-structural extracellular;plasma membrane;cytosol;cytoskeleton;ER/Golgi;other cell component	signal transduction activity or receptor binding;other molecular function	Pf03097, Pf13949	10015	ENSG00000170248	PDCD6IP	C5MQH7; E9PFU1; hsa:10015; Q6NUS1; Q8WUM4; Q9BX86; Q9NUN0; Q9P2H2; Q9UKL5	Inhibition of exosome biogenesis and secretion by Manumycin A in CRPC cells	Budding and maturation of HIV virion; Regulation of necroptotic cell death; Uptake and function of anthrax toxins	5	0	36.3	37.5	76.1	62.4	21.5	115.99	78.21	88.25	92.88	136.16	2.96646e+07	2.7814e+08	465742357	2.63807e+08	8.37144e+06	6.74122e+06	6.97006e+06	1.52127e+07	2.51016e+07	2.16781e+07	8.67491e+06
FALSE	High	Master Protein	Q14697	NO	Neutral alpha-glucosidase AB [OS=Homo sapiens]	0	371.711	46	37	378	37	944	106.8	6.14	806.06	37	protein metabolism;other metabolic processes	ER/Golgi;other cell component	other molecular function	Pf01055, Pf13802	23193	ENSG00000089597	GANAB	A6NC20; hsa:23193; Q14697; Q8WTS9; Q9P0X0		Maturation of spike protein; Calnexin/calreticulin cycle; Maturation of spike protein	4	0	30.7	20.4	89.7	28.2	9.8	127.63	55.55	226.87	90.98	175.7	3.20504e+06	2.15706e+08	4.65334e+08	3.4585e+08	4.67162e+06	2.42259e+06	4.34576e+06	2.29324e+07	2.7274e+07	1.03867e+07	6.29679e+06
FALSE	High	Master Protein	P07355	NO	Annexin A2 [OS=Homo sapiens]	0	369.775	74	32	986	32	339	38.6	7.75	2059.31	32	cell organization and biogenesis;transport;developmental processes;other biological processes	non-structural extracellular;extracellular matrix;plasma membrane;other membranes;other cytoplasmic organelle;other cell component	transporter activity;enzyme regulator activity;cytoskeletal activity;other molecular function	Pf00191	302	ENSG00000182718	ANXA2	hsa:302; P07355; Q567R4; Q6N0B3; Q8TBV2; Q96DD5; Q9UDH8	Gastrin signaling pathway; CCL18 signaling pathway; Prostaglandin synthesis and regulation	Neutrophil degranulation; Smooth Muscle Contraction; Dissolution of Fibrin Clot; Gene and protein expression by JAK-STAT signaling after Interleukin-12 stimulation	7	0	40	29.4	77.1	80.4	16.9	103.22	46.25	100.18	41.29	155.14	2.25012e+08	1347063489	1.67845e+09	1.52493e+09	6.0162e+07	4.14664e+07	5.47424e+07	1.54227e+08	5.69124e+07	1.17768e+08	8.30424e+07
FALSE	High	Master Protein	P06576	NO	ATP synthase subunit beta, mitochondrial [OS=Homo sapiens]	0	368.748	61	24	460	24	529	56.5	5.4	907.09	24	other metabolic processes;transport;developmental processes;other biological processes	plasma membrane;other membranes;mitochondrion;other cell component	signal transduction activity or receptor binding;transporter activity;other molecular function	Pf00006, Pf02874	506	ENSG00000110955	ATP5F1B	A8K4X0; hsa:506; P06576; Q14283	Electron transport chain: OXPHOS system in mitochondria; 7q11.23 copy number variation syndrome; Oxidative phosphorylation	Transcriptional activation of mitochondrial biogenesis; Mitochondrial protein import; Cristae formation; Formation of ATP by chemiosmotic coupling	7	0	39.5	33.5	56.7	124.3	13.4	130.56	12.28	110.41	65.64	171.51	9.66491e+07	6.25778e+08	4.44515e+08	4.66332e+08	4.18766e+06	4.13961e+06	5.95467e+06	2.06627e+07	6.14818e+06	1.41412e+07	1.65206e+07
FALSE	High	Master Protein	P09211	NO	Glutathione S-transferase P [OS=Homo sapiens]	0	363.974	72	16	713	16	210	23.3	5.64	1998.42	16	cell cycle OR cell proliferation;other metabolic processes;stress response;developmental processes;other biological processes	non-structural extracellular;cytosol;mitochondrion;nucleus;other cell component	enzyme regulator activity;other molecular function	Pf02798, Pf14497	2950	ENSG00000084207	GSTP1	hsa:2950; O00460; P09211; Q15690; Q5TZY3	Nuclear receptors meta-pathway; NRF2 pathway; Photodynamic therapy-induced NFE2L2 (NRF2) survival signaling; Exercise-induced circadian regulation; Arachidonate epoxygenase / epoxide hydrolase; Metapathway biotransformation Phase I and II	Neutrophil degranulation; Glutathione conjugation; Detoxification of Reactive Oxygen Species; Paracetamol ADME	10	0	79.8	42.9	101.1	81.4	12.6	130.92	56.17	114.04	97.66	162.26	4.72436e+08	4.46598e+09	2.54324e+09	1.81884e+09	5.76741e+07	5.31965e+07	1.10948e+08	4.56492e+08	4.86817e+07	2.76829e+08	1.66071e+08
FALSE	High	Master Protein	Q16555	NO	Dihydropyrimidinase-related protein 2 [OS=Homo sapiens]	0	363.802	63	26	330	23	572	62.3	6.38	611.25	26	cell organization and biogenesis;other metabolic processes;transport;developmental processes;signal transduction;other biological processes	plasma membrane;other membranes;cytosol;cytoskeleton	cytoskeletal activity;other molecular function	Pf01979	1808	ENSG00000092964	DPYSL2	A8K5H2; B4DR31; D3DSS7; hsa:1808; O00424; Q16555	Microtubule cytoskeleton regulation; Brain-derived neurotrophic factor (BDNF) signaling pathway	Recycling pathway of L1; CRMPs in Sema3A signaling	4	5	12	10.8	25.2	60.4	7.4	166.95	14.16	111.31	45.17	159.37	7.24277e+06	9.73526e+07	7.71291e+08	3.95557e+08	3.81803e+06	1.90542e+06	1.31566e+06	4.84438e+06	1.67607e+06	3.5459e+06	4.03324e+06
FALSE	High	Master Protein	P60842	NO	Eukaryotic initiation factor 4A-I [OS=Homo sapiens]	0	357.402	59	26	538	13	406	46.1	5.48	1041.44	26	protein metabolism;other metabolic processes	cytosol;translational apparatus;other cell component	nucleic acid binding activity;other molecular function	Pf00270, Pf00271	1973	ENSG00000161960	EIF4A1	B2R6L8; D3DTP9; hsa:1973; J3QLC4; P04765; P60842; Q5U018; Q61516	Translation factors; Fragile X syndrome; Translation inhibitors in chronically activated PDGFRA cells; Interferon type I signaling pathways	L13a-mediated translational silencing of Ceruloplasmin expression; Translation initiation complex formation; Ribosomal scanning and start codon recognition; GTP hydrolysis and joining of the 60S ribosomal subunit; ISG15 antiviral mechanism; Deadenylation of mRNA	11	15	49.4	33.8	59.3	51.6	15.4	126.64	58.84	90.57	101.22	154.67	3.58973e+07	4.10529e+08	1.08865e+09	7.59629e+08	1.08495e+07	1.22497e+07	1.24272e+07	3.87905e+07	3.33289e+07	2.75348e+07	1.57893e+07
FALSE	High	Master Protein	P31939	NO	Bifunctional purine biosynthesis protein ATIC [OS=Homo sapiens]	0	357.012	76	35	498	35	592	64.6	6.71	927.96	35	other metabolic processes;developmental processes;other biological processes	plasma membrane;other membranes;cytosol	other molecular function	Pf01808, Pf02142	471	ENSG00000138363	ATIC	A8K202; E9PBU3; hsa:471; P31939; Q13856; Q53S28	One-carbon metabolism	Signaling by ALK fusions and activated point mutants; Purine ribonucleoside monophosphate biosynthesis	3	0	71.2	74.1	65.3	84.6	77.1	56.38	1.88	72.79	52.26	55.82	4.91575e+07	2.15504e+08	3.73494e+08	2.63316e+08	2.39375e+07	3.91153e+07	4.26754e+07	4.85811e+07	9.4585e+07	3.79251e+07	5.13548e+07
FALSE	High	Master Protein	Q99798	NO	Aconitate hydratase, mitochondrial [OS=Homo sapiens]	0	355.828	53	36	369	36	780	85.4	7.61	720.36	36	other metabolic processes;stress response;developmental processes	cytosol;mitochondrion	other molecular function	Pf00330, Pf00694	50	ENSG00000100412	ACO2	hsa:50; O75809; Q5JZ41; Q6FHX0; Q8TAQ6; Q99798	Amino acid metabolism; Metabolic reprogramming in colon cancer; Fluoroacetic acid toxicity; TCA cycle (aka Krebs or citric acid cycle)	Mitochondrial protein import; Citric acid cycle (TCA cycle)	6	0	25.4	18.7	139.1	51.3	10.7	130.47	42.71	116.09	93.09	177.97	5.42891e+06	139460627	3.16588e+08	2.10496e+08	1.97835e+06	791280	6.42303e+06	9.34326e+06	6.79262e+06	6.50186e+06	4.84655e+06
FALSE	High	Master Protein	P53396	NO	ATP-citrate synthase [OS=Homo sapiens]	0	354.954	50	49	519	49	1101	120.8	7.33	683.39	49	other metabolic processes	non-structural extracellular;plasma membrane;other membranes;cytosol;nucleus;other cytoplasmic organelle;other cell component	other molecular function	Pf00285, Pf00549, Pf02629, Pf16114	47	ENSG00000131473	ACLY	B4DIM0; B4E3P0; hsa:47; P53396; Q13037; Q9BRL0	Sterol regulatory element-binding proteins (SREBP) signaling; TCA cycle and deficiency of pyruvate dehydrogenase complex (PDHc); Fatty acid biosynthesis; Amino acid metabolism; Lipid metabolism pathway; Clear cell renal cell carcinoma pathways; Metabolic reprogramming in colon cancer	Neutrophil degranulation; ChREBP activates metabolic gene expression; Fatty acyl-CoA biosynthesis	10	0	67.9	50	106.9	63.3	31.7	123.19	31.29	74.16	50.22	79.37	9.97216e+06	9.00379e+07	5.27865e+08	3.65688e+08	1.1087e+07	9.7183e+06	8.12778e+06	2.82928e+07	5.86897e+07	1.9314e+07	1.71257e+07
FALSE	High	Master Protein	P08758	NO	Annexin A5 [OS=Homo sapiens]	0	354.568	80	26	783	24	320	35.9	5.05	1720.92	26	stress response;signal transduction;other biological processes	non-structural extracellular;plasma membrane;other membranes;cytosol;other cell component	enzyme regulator activity;other molecular function	Pf00191	308	ENSG00000164111	ANXA5	D3DNW7; hsa:308; P08758; Q6FHB3; Q6FI16; Q8WV69; Q9UDH9	Apoptosis-related network due to altered Notch3 in ovarian cancer; Interactions between LOXL4 and oxidative stress pathway; Prostaglandin synthesis and regulation	Platelet degranulation	4	0	58.2	29.4	75.8	71.2	8	119.91	38.34	116.6	80.82	179.89	3.86849e+08	2.9351e+09	2.91569e+09	2.2958e+09	1.81028e+07	2.32444e+07	6.90778e+07	2.58605e+08	3.21531e+06	1.27594e+08	1.01734e+08
FALSE	High	Master Protein	P55786	NO	Puromycin-sensitive aminopeptidase [OS=Homo sapiens]	0	354.063	48	38	679	38	919	103.2	5.72	1124.58	38	protein metabolism;other metabolic processes;stress response	cytosol;nucleus;other cell component	other molecular function	Pf01433, Pf11838, Pf17900	9520	ENSG00000141279	NPEPPS	B7Z463; hsa:9520; P55786; Q6P145; Q9NP16; Q9UEM2		Antigen processing: Ubiquitination & Proteasome degradation	1	0	44	45.8	104.6	103	34	97.22	21.82	93.9	48.78	116.01	3.88437e+07	3.05562e+08	6.27288e+08	3.79686e+08	2.22852e+07	1.99404e+07	1.93001e+07	4.46166e+07	45098730	3.3984e+07	3.46227e+07
FALSE	High	Master Protein	P42224	NO	Signal transducer and activator of transcription 1-alpha/beta [OS=Homo sapiens]	0	350.755	50	39	173	39	750	87.3	6.05	372.75	39	cell cycle OR cell proliferation;stress response;developmental processes;signal transduction;other biological processes	cytosol;nucleus;other cell component	signal transduction activity or receptor binding;nucleic acid binding activity;other molecular function	Pf00017, Pf01017, Pf02864, Pf02865, Pf12162	6772	ENSG00000115415	STAT1	A8K989; B2RCA0; D2KFR8; D3DPI7; hsa:6772; P42224; Q53S88; Q53XW4; Q68D00; Q9UDL5	IL-5 signaling pathway; RANKL/RANK signaling pathway; Thyroid stimulating hormone (TSH) signaling pathway; Leptin signaling pathway; Prolactin signaling pathway; IL-7 signaling pathway; Type III interferon signaling; IL-9 signaling pathway; Thymic stromal lymphopoietin (TSLP) signaling pathway; AGE/RAGE pathway; Allograft rejection; Interleukin-11 signaling pathway; Adipogenesis; Oncostatin M sig…	Regulation of RUNX2 expression and activity; Signaling by SCF-KIT; Downstream signal transduction; Signaling by phosphorylated juxtamembrane, extracellular and kinase domain KIT mutants; Signaling by PDGFRA transmembrane, juxtamembrane and kinase domain mutants; Signaling by PDGFRA extracellular domain mutants; ISG15 antiviral mechanism; Interferon alpha/beta signaling; Growth hormone receptor si…	73	0	80.5	88.3	95.9	103.1	86.6	139.14	41.28	30.21	27.16	7.93	1.96463e+07	4.39831e+07	7.19934e+08	6.95357e+08	2.74425e+07	2.54421e+07	2.52367e+07	2.21778e+07	4.3865e+07	2.87889e+07	2.1943e+07
FALSE	High	Master Protein	P62736	NO	Actin, aortic smooth muscle [OS=Homo sapiens]	0	349.885	75	28	1262	11	377	42	5.39	2666.43	28	developmental processes;other biological processes	cytosol;cytoskeleton;other cell component	other molecular function	Pf00022	59	ENSG00000107796	ACTA2	B2R8A4; hsa:59; P03996; P04108; P62736; Q6FI19	Myometrial relaxation and contraction pathways; Striated muscle contraction pathway; Mechanoregulation and pathology of YAP/TAZ via Hippo and non-Hippo mechanisms; 22q11.2 copy number variation syndrome; IL-18 signaling pathway; Regucalcin in proximal tubule epithelial kidney cells; Angiotensin II receptor type 1 pathway; Malignant pleural mesothelioma; CCL18 signaling pathway	Smooth Muscle Contraction; NOTCH4 Intracellular Domain Regulates Transcription	11	0	49.7	45.6	66.7	127.9	42.4	131.61	39.87	65.5	52.57	77.23	4.23291e+07	2.40319e+08	2.1526e+09	9.38896e+08	6.71407e+07	4.467e+07	4.45576e+07	7.14951e+07	7.93512e+07	6.47735e+07	5.04495e+07
FALSE	High	Master Protein	P50990	NO	T-complex protein 1 subunit theta [OS=Homo sapiens]	0	349.363	68	33	361	33	548	59.6	5.6	691.89	33	cell organization and biogenesis;transport;other biological processes	non-structural extracellular;cytosol;cytoskeleton;nucleus;other cytoplasmic organelle;other cell component	other molecular function	Pf00118	10694	ENSG00000156261	CCT8	A6NN54; B4DEM7; B4DQH4; hsa:10694; P50990; Q4VBP8	16p11.2 proximal deletion syndrome	Neutrophil degranulation; Association of TriC/CCT with target proteins during biosynthesis; Cooperation of PDCL (PhLP1) and TRiC/CCT in G-protein beta folding; Formation of tubulin folding intermediates by CCT/TriC; BBSome-mediated cargo-targeting to cilium; Prefoldin mediated transfer of substrate to CCT/TriC; Folding of actin by CCT/TriC	8	0	95.7	32.3	47	52.8	22.4	115.51	30.03	99.9	82.61	118.19	6.0473e+07	4.31839e+08	5.52561e+08	366046511	7.12739e+06	9.65806e+06	5.08104e+06	1.02433e+07	6.2899e+07	9.95653e+06	8.99513e+06
FALSE	High	Master Protein	P34932	NO	Heat shock 70 kDa protein 4 [OS=Homo sapiens]	0	343.678	59	42	371	38	840	94.3	5.19	651.24	42	cell organization and biogenesis;stress response;transport	non-structural extracellular;cytosol;mitochondrion;nucleus	other molecular function	Pf00012	3308	ENSG00000170606	HSPA4	hsa:3308; O95756; P34932; Q2TAL4; Q9BUK9	Parkin-ubiquitin proteasomal system pathway	Regulation of HSF1-mediated heat shock response	2	3	50.8	40.8	74.1	74.9	41.8	83.13	12.8	57.44	43.25	75.72	3.79972e+07	2.59514e+08	5.60205e+08	2.7323e+08	1.49583e+07	2.57828e+07	2.79838e+07	6.31771e+07	6.46028e+07	2.06629e+07	3.44526e+07
FALSE	High	Master Protein	Q9NZM1	NO	Myoferlin [OS=Homo sapiens]	0	342.543	35	63	317	62	2061	234.6	6.18	366.53	63	cell organization and biogenesis;stress response;other biological processes	plasma membrane;other membranes;nucleus;other cell component	other molecular function	Pf00168, Pf08150, Pf08151, Pf08165, Pf16165	26509	ENSG00000138119	MYOF	B3KQN5; hsa:26509; Q5VWW2; Q5VWW3; Q5VWW4; Q5VWW5; Q7Z642; Q8IWH0; Q9HBU3; Q9NZM0; Q9NZM1; Q9ULL3; Q9Y4U4	Aryl hydrocarbon receptor pathway; Nuclear receptors meta-pathway; Hepatitis C and hepatocellular carcinoma		3	0	8.2	291.8	13	14	239.9	60.85	54.63	54.04	86.89	19.56	1.77446e+07	1.05299e+08	1.356e+08	6.17191e+07	9.0325e+06	2.82891e+07	1.21182e+07	1.85338e+07	2.94662e+07	7.31672e+08	4.50429e+08
FALSE	High	Master Protein	Q6IBS0	NO	Twinfilin-2 [OS=Homo sapiens]	0	338.89	68	21	175	18	349	39.5	6.84	466.62	21	cell organization and biogenesis;other biological processes	cytoskeleton;other cell component	cytoskeletal activity;other molecular function	Pf00241	11344	ENSG00000247596	TWF2	hsa:11344; Q6IBS0; Q9Y3F5		Sensory processing of sound by inner hair cells of the cochlea; Sensory processing of sound by outer hair cells of the cochlea	2	3	25.1	18.7	31.8	29.7	5.5	163.54	59.79	115.55	95.8	175.57	3.85806e+06	5.97096e+07	4.70052e+08	3.04206e+08	3.21638e+06	3.37703e+06	495278	4.67279e+06	2.57244e+06	3.35136e+06	1.89049e+06
FALSE	High	Master Protein	P09493	NO	Tropomyosin alpha-1 chain [OS=Homo sapiens]	0	338.45	64	33	481	13	284	32.7	4.74	1007.93	33	cell organization and biogenesis;stress response;developmental processes;other biological processes	plasma membrane;other membranes;cytosol;cytoskeleton;other cell component	cytoskeletal activity;other molecular function	Pf00261	7168	ENSG00000140416	TPM1	B7Z5T7; D9YZV2; D9YZV3; D9YZV8; hsa:7168; P09493; P09494; P10469; Q6DV89; Q6DV90; Q7Z6L8; Q86W64; Q96IK2; Q9UCI1; Q9UCI2; Q9UCY9; Q9Y427	Vitamin D receptor pathway; Striated muscle contraction pathway	Smooth Muscle Contraction; Striated Muscle Contraction	4	20	47.2	45.2	88.1	232.2	28.1	98.63	19.1	83.19	126.76	87.23	1.15844e+08	3.65168e+08	8.40646e+08	3.29982e+08	1.95447e+07	4.44748e+07	2.41386e+07	1.66791e+07	2.77977e+07	3.71979e+07	3.9415e+07
FALSE	High	Master Protein	P21980	NO	Protein-glutamine gamma-glutamyltransferase 2 [OS=Homo sapiens]	0	338.051	50	32	462	32	687	77.3	5.22	908.34	32	cell organization and biogenesis;protein metabolism;other metabolic processes;transport;developmental processes;signal transduction;other biological processes	extracellular matrix;plasma membrane;other membranes;cytosol;mitochondrion;ER/Golgi;nucleus;other cell component	other molecular function	Pf00868, Pf00927, Pf01841	7052	ENSG00000198959	TGM2	E1P5V9; hsa:7052; P21980; Q16436; Q6B838; Q9BTN7; Q9H035; Q9UH35	IL-18 signaling pathway		1	0	42.5	34.6	50.7	51.8	25.6	104.27	60.36	58.94	70.37	71.39	1.60464e+08	6.29621e+08	4.52672e+08	2.98951e+08	2.52345e+07	2.60657e+07	1.97617e+07	4.40003e+07	4.57996e+07	4.18964e+07	2.34019e+07
FALSE	High	Master Protein	Q14764	NO	Major vault protein [OS=Homo sapiens]	0	335.082	50	36	239	36	893	99.3	5.48	459.96	36	transport;signal transduction;other biological processes	non-structural extracellular;cytosol;cytoskeleton;nucleus;other cell component	other molecular function	Pf01505, Pf11978, Pf17794, Pf17795, Pf17796	9961	ENSG00000013364	MVP	hsa:9961; Q14764; Q96BG4; Q9BPW6; Q9BQT1; Q9UBD1	16p11.2 proximal deletion syndrome	Neutrophil degranulation	2	0	63.1	75	70.3	117.1	50.3	123.55	51.1	72.63	51.69	83.15	2.54084e+07	2.99098e+07	4.01192e+08	2.91768e+08	1.00432e+07	1.517e+07	1.62382e+07	1.26182e+07	2.05671e+07	2.19829e+07	1.434e+07
FALSE	High	Master Protein	P13010	NO	X-ray repair cross-complementing protein 5 [OS=Homo sapiens]	0	327.902	49	35	368	34	732	82.7	5.81	677.63	35	cell cycle OR cell proliferation;cell organization and biogenesis;DNA metabolism;other metabolic processes;stress response;developmental processes;other biological processes	non-structural extracellular;plasma membrane;other membranes;cytosol;nucleus;other cell component	enzyme regulator activity;nucleic acid binding activity;other molecular function	Pf02735, Pf03730, Pf03731, Pf08785	7520	ENSG00000079246	XRCC5	A8K3X5; hsa:7520; P13010; Q0Z7V0; Q4VBQ5; Q53HH7; Q7M4N0; Q9UCQ0; Q9UCQ1	Non-homologous end joining; Male infertility; DNA repair pathways, full network; p53 transcriptional gene network	Neutrophil degranulation; Cytosolic sensors of pathogen-associated DNA ; Nonhomologous End-Joining (NHEJ); 2-LTR circle formation; IRF3-mediated induction of type I IFN	9	1	9	11.2	52.4	22.2	5.1	147.04	66.77	99.49	118.51	189.82	4.47642e+06	2.17817e+08	5.96684e+08	4.84498e+08	2.83413e+06	1.50784e+06	2.34639e+06	9.75895e+06	2.47815e+06	6.67159e+06	3.32632e+06
FALSE	High	Master Protein	Q9H4A4	NO	Aminopeptidase B [OS=Homo sapiens]	0	325.42	55	31	397	31	650	72.5	5.74	735.19	31	protein metabolism	non-structural extracellular;plasma membrane;other membranes	other molecular function	Pf01433, Pf09127, Pf17900	6051	ENSG00000176393	RNPEP	hsa:6051; Q9BVM9; Q9H1D4; Q9H4A4; Q9NPT7			0	0	75.8	108.5	115.9	112	101.6	25.58	33.25	30.75	91.97	31.23	1.64895e+08	3.55625e+08	6.34839e+08	4.63447e+08	2.80487e+08	2.64546e+08	2.08714e+08	2.52771e+08	3.00605e+08	2.9436e+08	2.53485e+08
FALSE	High	Master Protein	P02792	NO	Ferritin light chain [OS=Homo sapiens]	0	325.4	62	14	417	14	175	20	5.78	1043.14	14	transport;other biological processes	non-structural extracellular;cytosol;other cytoplasmic organelle;other cell component	other molecular function	Pf00210	2512	ENSG00000087086	FTL	B2R4B9; hsa:2512; P02792; Q6IBT7; Q7Z2W1; Q86WI9; Q8WU07; Q96AU9; Q96CU0; Q9BTZ8	Nuclear receptors meta-pathway; NRF2 pathway; Ferroptosis; Neurodegeneration with brain iron accumulation (NBIA) subtypes pathway	Neutrophil degranulation; Golgi Associated Vesicle Biogenesis; Scavenging by Class A Receptors; Iron uptake and transport	8	0	1.9	2.5	1.3	1.9	1.5	186.42	77.78	208.36	48.66	164.98	1.02404e+07	4.4079e+07	3825208693	2.99288e+09	3.15586e+07	5.42984e+06	1.11457e+07	4.09067e+07	4.1596e+06	1.33359e+07	6.38733e+07
FALSE	High	Master Protein	P04350	NO	Tubulin beta-4A chain [OS=Homo sapiens]	0	322.991	62	20	638	1	444	49.6	4.88	1280.97	20	cell cycle OR cell proliferation;cell organization and biogenesis;other biological processes	cytosol;cytoskeleton;other cell component	cytoskeletal activity;other molecular function	Pf00091, Pf03953	10382	ENSG00000104833	TUBB4A	B3KQP4; hsa:10382; P04350; Q969E5	Alzheimer's disease and miRNA effects; Pathogenic Escherichia coli infection; Parkin-ubiquitin proteasomal system pathway; Alzheimer's disease	Recycling pathway of L1; COPI-dependent Golgi-to-ER retrograde traffic; Separation of Sister Chromatids; The role of GTSE1 in G2/M progression after G2 checkpoint; Translocation of SLC2A4 (GLUT4) to the plasma membrane; Microtubule-dependent trafficking of connexons from Golgi to the plasma membrane; Gap junction assembly; MHC class II antigen presentation; Resolution of Sister Chromatid Cohesion…	40	0	101.3		121.3	168.5	15.5	19.98		21.27				6.67781e+06	16651783	11398720
FALSE	High	Master Protein	P12956	NO	X-ray repair cross-complementing protein 6 [OS=Homo sapiens]	0	321.908	51	30	345	30	609	69.8	6.64	669.82	30	cell organization and biogenesis;DNA metabolism;other metabolic processes;stress response;other biological processes	non-structural extracellular;cytosol;nucleus;other cell component	nucleic acid binding activity;other molecular function	Pf02037, Pf02735, Pf03730, Pf03731	2547	ENSG00000196419	XRCC6	B1AHC8; hsa:2547; P12956; Q6FG89; Q9UCQ2; Q9UCQ3	Non-homologous end joining; DNA repair pathways, full network	Neutrophil degranulation; Nonhomologous End-Joining (NHEJ); Cytosolic sensors of pathogen-associated DNA ; 2-LTR circle formation; IRF3-mediated induction of type I IFN	7	0	13.8	9.1	42.4	13.5	1.9	144.24	27.7	104.64	125.1	194.56	2.79069e+06	1.88644e+08	5.89945e+08	3.5864e+08	4.14584e+06	2.63214e+06	1.8646e+06	6.19836e+06	1.52859e+07	3.68868e+06	3.44904e+06
FALSE	High	Master Protein	Q14980	NO	Nuclear mitotic apparatus protein 1 [OS=Homo sapiens]	0	321.082	25	43	154	42	2115	238.1	5.78	253.28	43	cell cycle OR cell proliferation;cell organization and biogenesis;other biological processes	plasma membrane;other membranes;cytosol;cytoskeleton;ER/Golgi;nucleus;other cell component	cytoskeletal activity;other molecular function		4926	ENSG00000137497	NUMA1	H0YH75; hsa:4926; Q14980; Q14981; Q9BTE9	Ectoderm differentiation; Ectoderm differentiation	Recruitment of NuMA to mitotic centrosomes; Mitotic Prophase	4	1	98.6	71.2	64.2	48.8	56.3	81.06	54.96	68.59	55.67	84.96	9.2857e+06	6.32132e+07	1.67401e+08	7.75851e+07	5.41371e+06	1.37647e+07	1.00313e+07	4.84886e+06	3.44343e+07	5.03325e+06	1.58969e+07
FALSE	High	Master Protein	P20591	NO	Interferon-induced GTP-binding protein Mx1 [OS=Homo sapiens]	0	320.72	56	32	96	29	662	75.5	5.83	224.31	32	stress response;signal transduction;other biological processes	other membranes;cytosol;cytoskeleton;ER/Golgi;nucleus;other cell component	cytoskeletal activity;other molecular function	Pf00350, Pf01031, Pf02212	4599	ENSG00000157601	MX1	B2RDA5; B3KU10; C9IYV7; C9J8D6; C9JN19; C9JN88; C9JUL1; C9JZS6; D3DSI8; hsa:4599; P20591; Q86YP5; Q96CI3	Immune response to tuberculosis; Measles virus infection; SARS-CoV-2 innate immunity evasion and cell-specific immune response	ISG15 antiviral mechanism; Interferon alpha/beta signaling	5	3	85.1	33.9	78.8	26.2	26.4	179.93	44.71	90.35	59.69	45.26	2.95766e+06	9.45405e+06	3.85661e+08	3.21444e+08	2.64122e+06	3.446e+06	1.87627e+06	535664	9.56027e+06	1.45551e+06	1.05163e+06
FALSE	High	Master Protein	Q7KZF4	NO	Staphylococcal nuclease domain-containing protein 1 [OS=Homo sapiens]	0	317.644	51	37	285	37	910	101.9	7.17	474.34	37	RNA metabolism OR transcription;other metabolic processes;other biological processes	cytosol;nucleus;other cell component	nucleic acid binding activity;other molecular function	Pf00565, Pf00567	27044	ENSG00000197157	SND1	hsa:27044; Q13122; Q7KZF4; Q96AG0	VEGFA-VEGFR2 signaling pathway	Signaling by BRAF and RAF1 fusions	2	0	37.9	31.4	60.7	30.5	11.6	135.36	15.86	120.03	124.61	166.06	7.64944e+06	1.80176e+08	4.42869e+08	2.94442e+08	1.90338e+06	4.48007e+06	5.4699e+06	9028249	3.54737e+06	5.10768e+06	5.66956e+06
FALSE	High	Master Protein	P07814	NO	Bifunctional glutamate/proline--tRNA ligase [OS=Homo sapiens]	0	317.283	33	44	238	44	1512	170.5	7.33	357.8	44	cell organization and biogenesis;protein metabolism;RNA metabolism OR transcription;other metabolic processes;stress response;other biological processes	plasma membrane;other membranes;cytosol;other cell component	nucleic acid binding activity;other molecular function	Pf00043, Pf00458, Pf00587, Pf00749, Pf03129, Pf03950, Pf09180	2058	ENSG00000136628	EPRS1	A0AVA9; B9EGH3; hsa:2058; P07814; Q05BP6; Q05DF8; Q5DSM1; Q5H9S5; Q6PD57; Q86X73	Parkinson's disease pathway; VEGFA-VEGFR2 signaling pathway; Amino acid metabolism	Cytosolic tRNA aminoacylation; tRNA modification in the nucleus and cytosol; Selenoamino acid metabolism	6	0	49	41.8	78.2	47.4	35.2	121.54	35.53	59.76	82.36	123.62	1.67933e+07	6.86287e+07	3.63969e+08	187883024	5.85285e+06	5.91026e+06	6.81111e+06	1.22486e+07	2.33198e+07	9.98288e+06	8.30648e+06
FALSE	High	Master Protein	P78371	NO	T-complex protein 1 subunit beta [OS=Homo sapiens]	0	314.348	63	28	209	28	535	57.5	6.46	450.41	28	cell organization and biogenesis;transport;other biological processes	non-structural extracellular;cytosol;cytoskeleton;other cytoplasmic organelle;other cell component	other molecular function	Pf00118	10576	ENSG00000166226	CCT2	A8K402; B5BTY7; B7Z243; B7Z7K4; B7ZAT2; hsa:10576; P78371; Q14D36; Q6IAT3	16p11.2 proximal deletion syndrome	Neutrophil degranulation; Association of TriC/CCT with target proteins during biosynthesis; Cooperation of PDCL (PhLP1) and TRiC/CCT in G-protein beta folding; Formation of tubulin folding intermediates by CCT/TriC; Prefoldin mediated transfer of substrate to CCT/TriC; RHOBTB2 GTPase cycle; Folding of actin by CCT/TriC; BBSome-mediated cargo-targeting to cilium; RHOBTB1 GTPase cycle	10	0	75	19.3	55.3	87.9	64.2	113.61	14.87	114.24	47.8	55.21	2.16025e+07	1.74123e+08	3.89501e+08	2.7734e+08	1.25851e+07	7.39702e+06	5.42921e+06	7.29758e+06	3.15788e+07	3.42116e+06	3.85216e+06
FALSE	High	Master Protein	P19971	NO	Thymidine phosphorylase [OS=Homo sapiens]	0	314.212	74	26	267	26	482	49.9	5.53	564.39	26	cell organization and biogenesis;other metabolic processes;developmental processes;signal transduction;other biological processes	cytosol	signal transduction activity or receptor binding;other molecular function	Pf00591, Pf02885, Pf07831	1890	ENSG00000025708	TYMP	A8MW15; H9KVA0; hsa:1890; P19971; Q13390; Q8WVB7	Fluoropyrimidine activity; Bladder cancer; Pyrimidine metabolism	Pyrimidine salvage; Pyrimidine catabolism	5	0	24.6	22.4	48.6	37.6	16	180.55	23.83	125.99	41.61	126.39	9.8721e+06	2.10419e+07	1.49087e+09	8.78375e+08	9.45393e+06	7.40866e+06	1.3408e+07	1.13557e+07	8.43217e+06	9.07786e+06	8.98229e+06
FALSE	High	Master Protein	P54652	NO	Heat shock-related 70 kDa protein 2 [OS=Homo sapiens]	0	310.238	45	31	570	17	639	70	5.74	1280.21	31	cell cycle OR cell proliferation;cell organization and biogenesis;stress response;transport;other biological processes	plasma membrane;other membranes;cytosol;cytoskeleton;nucleus;other cell component	cytoskeletal activity;other molecular function	Pf00012	3306	ENSG00000126803	HSPA2	hsa:3306; P54652; Q15508; Q53XM3; Q9UE78	Parkin-ubiquitin proteasomal system pathway; MAPK signaling pathway; Measles virus infection; 7q11.23 copy number variation syndrome	HSP90 chaperone cycle for steroid hormone receptors (SHR) in the presence of ligand; Regulation of HSF1-mediated heat shock response; Attenuation phase; Meiotic synapsis	8	0	63.1	49.8	136.5	138.1	30.3	124.22	46.45	129.67	80.27	70.88	4.88652e+06	3.1013e+07	1.30595e+07	8.78612e+06	1.86452e+06	758542	1.93346e+06	2.44284e+06	5.59187e+07	3.40453e+06	2.39299e+06
FALSE	High	Master Protein	P05455	NO	Lupus La protein [OS=Homo sapiens]	0	309.115	57	31	372	31	408	46.8	7.12	720.84	31	RNA metabolism OR transcription;other metabolic processes;transport;other biological processes	nucleus;other cell component	nucleic acid binding activity	Pf00076, Pf05383, Pf08777	6741	ENSG00000138385	SSB	hsa:6741; P05455; Q15367; Q53XJ4		RNA Polymerase III Abortive And Retractive Initiation; RNA Polymerase III Transcription Termination	2	0	8.8	8	28.6	16	2.6	130.98	30.92	123.41	88.49	174.6	1.25102e+07	228246155	563751949	3.81645e+08	6.32992e+06	6.13202e+06	7.83758e+06	1.47388e+07	4.58127e+06	6.54897e+06	1.42025e+07
FALSE	High	Master Protein	P02545	NO	Prelamin-A/C [OS=Homo sapiens]	0	304.965	54	38	536	37	664	74.1	7.02	875.1	38	cell cycle OR cell proliferation;cell organization and biogenesis;stress response;transport;developmental processes;other biological processes	cytosol;cytoskeleton;nucleus;other cell component	other molecular function	Pf00038, Pf00932	4000	ENSG00000160789	LMNA	B4DI32; D3DVB0; D6RAQ3; E7EUI9; hsa:4000; P02545; P02546; Q5I6Y4; Q5I6Y6; Q5TCJ2; Q5TCJ3; Q6UYC3; Q969I8; Q96JA2	Arrhythmogenic right ventricular cardiomyopathy; Adipogenesis; Fas ligand pathway and stress induction of heat shock proteins; Lamin A-processing pathway; Nephrotic syndrome; Influence of laminopathies on Wnt signaling; Overlap between signal transduction pathways contributing to LMNA laminopathies; Familial partial lipodystrophy (FPLD); Progeria-associated lipodystrophy; Acquired partial lipodys…	Signaling by BRAF and RAF1 fusions; XBP1(S) activates chaperone genes	12	1	89.7	126.4	75.6	88.9	76.7	54.24	4.46	54.02	27.11	25.58	1.56911e+08	4.34517e+08	1.29276e+08	1.60601e+08	1.04288e+08	3.11347e+08	1.2011e+08	1.07376e+08	3.73847e+08	1.64295e+08	2.14497e+08
FALSE	High	Master Protein	P30740	NO	Leukocyte elastase inhibitor [OS=Homo sapiens]	0	303.999	54	22	658	21	379	42.7	6.28	1378.07	22	cell cycle OR cell proliferation;other biological processes	non-structural extracellular;other cytoplasmic organelle;other cell component	enzyme regulator activity	Pf00079	1992	ENSG00000021355	SERPINB1	A8K5L2; B4DNT0; hsa:1992; P30740; Q53FB9; Q5W0E1; Q9UDF8	Vitamin D receptor pathway	Neutrophil degranulation	2	0	64.7	35.4	93.4	72.4	19.5	126.2	28.28	104.17	86.11	129.94	9.39936e+07	7.30444e+08	2.01611e+09	1.29834e+09	2.25093e+07	9.59871e+06	2.12206e+07	7.61598e+07	2.88809e+07	3.7738e+07	3.49863e+07
FALSE	High	Master Protein	P35241	NO	Radixin [OS=Homo sapiens]	0	302.098	42	32	774	14	583	68.5	6.37	1404.43	32	cell organization and biogenesis;signal transduction;other biological processes	plasma membrane;other membranes;cytoskeleton;other cell component	cytoskeletal activity;other molecular function	Pf00373, Pf00769, Pf09379, Pf09380, Pf20492	5962	ENSG00000137710	RDX	A7YIJ8; A7YIK0; A7YIK3; B7Z9U6; F5H1A7; hsa:5962; P35241; Q86Y61	Regulation of actin cytoskeleton	Recycling pathway of L1; Sensory processing of sound by outer hair cells of the cochlea; Sensory processing of sound by inner hair cells of the cochlea	4	0	60.4	29.1	78.8	70.2	16.6	125.7	84.33	88.35	93.68	119.53	1.17004e+07	5.30137e+07	4.31262e+07	1.97043e+07	563604	715705	355858	2.24927e+06	2.95705e+06	1.59451e+06	560665
FALSE	High	Master Protein	P35237	NO	Serpin B6 [OS=Homo sapiens]	0	300.004	65	22	397	21	376	42.6	5.27	820.07	22	stress response;other biological processes	non-structural extracellular;plasma membrane;other membranes;cytosol;other cell component	enzyme regulator activity;other molecular function	Pf00079	5269	ENSG00000124570	SERPINB6	B2RBA8; hsa:5269; P35237; Q59F97; Q5TD06; Q7Z2Y7; Q96J44; Q9UDI7	Ectoderm differentiation	Neutrophil degranulation; Dissolution of Fibrin Clot	3	1	47.4	38.8	107.1	107	24.9	101.23	51.68	107.77	63.22	123.1	5.19812e+07	3.97789e+08	6.31242e+08	3.39661e+08	1.83518e+07	1.70135e+07	1.58236e+07	3.84373e+07	5.61942e+07	3.41515e+07	2.20679e+07
FALSE	High	Master Protein	Q86VP6	NO	Cullin-associated NEDD8-dissociated protein 1 [OS=Homo sapiens]	0	297.604	37	40	531	40	1230	136.3	5.78	818.26	40	cell organization and biogenesis;protein metabolism;other metabolic processes;other biological processes	non-structural extracellular;cytosol;ER/Golgi;nucleus;other cell component	other molecular function	Pf08623	55832	ENSG00000111530	CAND1	B2RAU3; hsa:55832; O94918; Q6PIY4; Q86VP6; Q8NDJ4; Q96JZ9; Q96T19; Q9BTC4; Q9H0G2; Q9P0H7; Q9UF85	Endoderm differentiation	Neutrophil degranulation; Iron uptake and transport; Neddylation	4	0	72.6	99.6	102.3	113.8	83.1	30.51	36.64	24.58	48.86	45.11	9.84508e+07	1.1654e+08	4.24575e+08	3.07484e+08	7.16102e+07	8.89381e+07	7.96965e+07	7.53163e+07	1.30307e+08	1.21383e+08	9.93262e+07
FALSE	High	Master Protein	Q9P2E9	NO	Ribosome-binding protein 1 [OS=Homo sapiens]	0	296.685	31	35	179	35	1410	152.4	8.6	361.25	35	protein metabolism;other metabolic processes;transport	other membranes;ER/Golgi;translational apparatus	other molecular function	Pf05104	6238	ENSG00000125844	RRBP1	A0A0A0MRV0; A2A2S6; A6NCN6; hsa:6238; O75300; O75301; Q5W165; Q96SB2; Q9BWP1; Q9H476; Q9P2E9	Ectoderm differentiation	Signaling by ALK fusions and activated point mutants	2	0	42.6	15.6	63.3	52.5	41.8	126.02	73.78	110.74	27.07	88.05	7.93471e+06	8.50506e+07	2.18711e+08	1.12468e+08	3.33801e+06	1.43624e+06	2.57368e+06	7.26875e+06	2.33154e+06	1.10241e+06	4.87747e+06
FALSE	High	Master Protein	O94788	NO	Retinal dehydrogenase 2 [OS=Homo sapiens]	0	292.018	61	27	328	23	518	56.7	6.05	645.1	27	cell organization and biogenesis;other metabolic processes;developmental processes;signal transduction;other biological processes	cytosol;other cell component	other molecular function	Pf00171	8854	ENSG00000128918	ALDH1A2	B3KY52; B4DZR2; F5H2Y9; H0YM00; hsa:8854; O94788; Q2PJS6; Q8NHQ4; Q9UBR8; Q9UFY0	Ethanol effects on histone modifications; Tryptophan metabolism; 22q11.2 copy number variation syndrome; Vitamin A and carotenoid metabolism	RA biosynthesis pathway	5	2	31.9	21.2	110.4	127.5	3.4	154.2	33.99	127.81	59.6	169.49	6.70433e+06	1.50665e+08	5.49871e+07	39938879	1.23757e+06	1.02274e+06	949810	1.32278e+07		5.83601e+06	4.97016e+06
FALSE	High	Master Protein	Q02790	NO	Peptidyl-prolyl cis-trans isomerase FKBP4 [OS=Homo sapiens]	0	291.978	67	31	338	31	459	51.8	5.43	593.26	31	cell organization and biogenesis;protein metabolism;other metabolic processes;transport;developmental processes;signal transduction;other biological processes	cytosol;cytoskeleton;mitochondrion;nucleus;other cell component	cytoskeletal activity;other molecular function	Pf00254, Pf00515	2288	ENSG00000004478	FKBP4	D3DUQ1; hsa:2288; Q02790; Q9UCP1; Q9UCV7	Androgen receptor signaling pathway	Potential therapeutics for SARS; Estrogen-dependent gene expression; HSP90 chaperone cycle for steroid hormone receptors (SHR) in the presence of ligand; Attenuation phase	6	0	68.8	27.9	69.3	51.6	13.7	144.34	79.72	125.37	118.86	170.11	2.13584e+07	3.14572e+08	1.87361e+08	1.27853e+08	862270	1.29514e+07	1.95146e+06	1.30403e+07	8.59082e+06	7.58063e+06	2.94128e+06
FALSE	High	Master Protein	Q96G03	NO	Phosphoglucomutase-2 [OS=Homo sapiens]	0	291.935	55	35	471	34	612	68.2	6.73	597.4	35	other metabolic processes	non-structural extracellular;cytosol;other cell component	other molecular function	Pf00408, Pf02878, Pf02879, Pf02880	55276	ENSG00000169299	PGM2	B4E0G8; hsa:55276; Q53FP5; Q5QTR0; Q96G03; Q9H0P9; Q9NV22	Clear cell renal cell carcinoma pathways; Glucuronidation	Neutrophil degranulation; Glycogen breakdown (glycogenolysis); Glycogen synthesis; Galactose catabolism; Pentose phosphate pathway	7	1	33.8	42.4	88.2	75.8	26	108.82	31.16	67.11	55.69	102.17	1.39946e+07	9.06547e+07	3.69395e+08	2.43909e+08	1.49343e+07	1.17447e+07	8.59812e+06	1.71146e+07	3.01801e+07	1.98645e+07	1.76463e+07
FALSE	High	Master Protein	P29144	NO	Tripeptidyl-peptidase 2 [OS=Homo sapiens]	0	291.233	45	46	369	46	1249	138.3	6.32	431.38	46	protein metabolism;other metabolic processes;other biological processes	cytosol;nucleus;other cell component	other molecular function	Pf00082, Pf12580	7174	ENSG00000134900	TPP2	hsa:7174; P29144; Q5VZU8		Antigen processing: Ubiquitination & Proteasome degradation	1	0	118.7	101.5	92.9	97.2	100.1	42.4	20.14	37.81	33.59	11.94	1.88214e+07	1.02743e+08	3.04484e+08	2.20559e+08	5.15179e+07	1.35505e+08	8.68405e+07	9.29378e+07	1.47658e+08	5.09661e+07	9.44082e+07
FALSE	High	Master Protein	Q04695	NO	Keratin, type I cytoskeletal 17 [OS=Homo sapiens]	0	291.005	67	38	1105	17	432	48.1	5.02	1963.9	38	cell organization and biogenesis;other biological processes	cytosol;cytoskeleton;other cell component	other molecular function	Pf00038	3872	ENSG00000128422	KRT17	A5Z1M9; A5Z1N0; A5Z1N1; A5Z1N2; A6NDV6; A6NKQ2; hsa:3872; Q04695; Q6IP98; Q8N1P6		Formation of the cornified envelope	2	3	91	85.3	117.4	125.3	94.7	67.67	20.6	74.4	42.85	14.02	2.54315e+08	1.51003e+08	1.30861e+08	1.18201e+08	2.13575e+08	1.36155e+08	1.06653e+08	1.0268e+08	5.67601e+07	8.24266e+07	8.54717e+07
FALSE	High	Master Protein	P11413	NO	Glucose-6-phosphate 1-dehydrogenase [OS=Homo sapiens]	0	285.337	68	34	398	34	515	59.2	6.84	617.39	34	other metabolic processes;stress response;developmental processes;other biological processes	plasma membrane;other membranes;cytosol;cytoskeleton;nucleus;other cell component	other molecular function	Pf00479, Pf02781	2539	ENSG00000160211	G6PD	D3DWX9; hsa:2539; P11413; Q16000; Q16765; Q8IU70; Q8IU88; Q8IUA6; Q96PQ2	Glutathione metabolism; Pentose phosphate metabolism; Cori cycle; Vitamin D receptor pathway; Nuclear receptors meta-pathway; NRF2 pathway; ATM signaling in development and disease ; Metabolic reprogramming in colon cancer; Vitamin D-sensitive calcium signaling in depression; Pentose phosphate pathway in senescent cells; NAD metabolism in oncogene-induced senescence and mitochondrial dysfunction-…	TP53 Regulates Metabolic Genes; Nuclear events mediated by NFE2L2; Pentose phosphate pathway	16	0	50.4	41.9	69.8	71.2	35.4	131.8	25.75	59.71	31.95	75.81	4.24623e+07	1.10408e+08	7.1327e+08	4.99712e+08	7.89913e+06	1.71256e+07	9.40406e+06	14731236	3.36142e+07	1.3064e+07	1.2569e+07
FALSE	High	Master Protein	Q14240	NO	Eukaryotic initiation factor 4A-II [OS=Homo sapiens]	0	284.244	53	24	455	11	407	46.4	5.48	764.53	24	protein metabolism;other metabolic processes;other biological processes	cytosol;translational apparatus;other cell component	nucleic acid binding activity;other molecular function	Pf00270, Pf00271	1974	ENSG00000156976	EIF4A2	D3DNU9; hsa:1974; Q14240; Q53XJ6; Q96B90; Q96EA8	Translation factors; Translation inhibitors in chronically activated PDGFRA cells	ISG15 antiviral mechanism; L13a-mediated translational silencing of Ceruloplasmin expression; Translation initiation complex formation; Ribosomal scanning and start codon recognition; GTP hydrolysis and joining of the 60S ribosomal subunit; Deadenylation of mRNA	9	0	40.1	45.9	92.3	66.7	23.6	137.92	44.12	111.69	107.89	145.13	1.03791e+07	1.23112e+08	8.4959e+07	46470297	1.28243e+06	2.13283e+06	3.24387e+06	4.13234e+06	5.93832e+06	5.1648e+06	3.7661e+06
FALSE	High	Master Protein	P08729	NO	Keratin, type II cytoskeletal 7 [OS=Homo sapiens]	0	284.009	66	39	467	24	469	51.4	5.48	838.47	39		cytosol;cytoskeleton;other cell component		Pf00038, Pf16208	3855	ENSG00000135480	KRT7	hsa:3855; P08729; Q92676; Q9BUD8; Q9Y3R7		Formation of the cornified envelope	2	6	5.3	3	16.1	10.8	4.6	94	38.66	89.75	61.51	184.82	1.12514e+07	6.10839e+07	4.76571e+07	5.19833e+07	2.02753e+06	3.80418e+06	1.65955e+06	4.47525e+06	1.66711e+07	4.71296e+06	3.73944e+06
FALSE	High	Master Protein	P23526	NO	Adenosylhomocysteinase [OS=Homo sapiens]	0	282.988	52	26	723	24	432	47.7	6.34	1472.64	26	other metabolic processes	cytosol;other cell component	other molecular function	Pf00670, Pf05221	191	ENSG00000101444	AHCY	A8K307; B3KUN3; E1P5P2; F5H737; hsa:191; P23526; Q96A36	Folate metabolism; Trans-sulfuration pathway; One-carbon metabolism; Trans-sulfuration and one-carbon metabolism; Methionine de novo and salvage pathway; Ethanol effects on histone modifications	Methylation; Sulfur amino acid metabolism; Metabolism of ingested SeMet, Sec, MeSec into H2Se; Defective AHCY causes HMAHCHD	10	2	49.6	49.8	68.2	75.4	35.7	100.8	37.96	76.28	61.61	124.37	6.71542e+07	8.50292e+08	9.07063e+08	5.08356e+08	3.12123e+07	3.82709e+07	3.14073e+07	1.27377e+08	1.14874e+08	6.38763e+07	5.12329e+07
FALSE	High	Master Protein	Q13576	NO	Ras GTPase-activating-like protein IQGAP2 [OS=Homo sapiens]	0	282.885	31	46	179	42	1575	180.5	5.64	299.95	46	cell organization and biogenesis;signal transduction;other biological processes	plasma membrane;other membranes;cytosol;cytoskeleton;other cell component	enzyme regulator activity;cytoskeletal activity;other molecular function	Pf00307, Pf00612, Pf00616, Pf03836	10788	ENSG00000145703	IQGAP2	A8K4V1; B7Z8A4; hsa:10788; J3KR91; Q13576	Ciliary landscape; G13 signaling pathway	RHO GTPases activate IQGAPs; Neutrophil degranulation; CDC42 GTPase cycle; RAC1 GTPase cycle; RHOG GTPase cycle	7	0	70.7	26.5	45.3	36.2	35.1	121.91	28.66	39.1	63.01	31.92	1.33982e+07	1.3791e+07	2.53157e+08	1.28466e+08	4.20631e+06	7.80292e+06	4.53695e+06	2.06732e+06	5.78206e+07	2.73855e+06	2.52477e+06
FALSE	High	Master Protein	P05783	NO	Keratin, type I cytoskeletal 18 [OS=Homo sapiens]	0	282.758	63	28	459	24	430	48	5.45	731.41	28	cell cycle OR cell proliferation;cell organization and biogenesis;transport;signal transduction;other biological processes	cytosol;cytoskeleton;nucleus;other cell component	other molecular function	Pf00038	3875	ENSG00000111057	KRT18	hsa:3875; P05783; Q53G38; Q5U0N8; Q9BW26	Pathogenic Escherichia coli infection	Formation of the cornified envelope	3	2	23	9.8	23.3	31.8	6.6	110.28	39.64	97.61	133.66	180.31	2.0342e+07	3.64626e+08	1.17966e+08	1.13295e+08	3.22948e+06	2.70952e+07	4.699e+07	2.34778e+07	1.06103e+08	9.487e+06	2.34657e+07
FALSE	High	Master Protein	Q14152	NO	Eukaryotic translation initiation factor 3 subunit A [OS=Homo sapiens]	0	282.17	38	48	260	48	1382	166.5	6.79	435.62	48	cell organization and biogenesis;protein metabolism;other metabolic processes;other biological processes	cytosol;cytoskeleton;translational apparatus;nucleus;other cell component	signal transduction activity or receptor binding;nucleic acid binding activity;other molecular function	Pf01399	8661	ENSG00000107581	EIF3A	B1AMV5; B4DYS1; F5H335; hsa:8661; O00653; Q14152; Q15778	Translation factors; nsp1 from SARS-CoV-2 inhibits translation initiation in the host cell	L13a-mediated translational silencing of Ceruloplasmin expression; Translation initiation complex formation; Formation of a pool of free 40S subunits; Formation of the ternary complex, and subsequently, the 43S complex; Ribosomal scanning and start codon recognition; GTP hydrolysis and joining of the 60S ribosomal subunit	8	0	14.3	15.2	41.5	30.9	9.5	146.85	44.91	101.38	113.52	178.28	2.82402e+06	9.08039e+07	3.26208e+08	2.19532e+08	1.81619e+06	1.58511e+06	1.83635e+06	3.83854e+06	5.11548e+06	2.99984e+06	2.16053e+06
FALSE	High	Master Protein	P02794	NO	Ferritin heavy chain [OS=Homo sapiens]	0	281.24	77	17	281	17	183	21.2	5.55	511.54	17	transport;other biological processes	non-structural extracellular;cytosol;other cytoplasmic organelle;other cell component	other molecular function	Pf00210	2495	ENSG00000167996	FTH1	B3KNR5; hsa:2495; P02794; Q3KRA8; Q3SWW1	Iron metabolism in placenta; Nuclear receptors meta-pathway; NRF2 pathway; Ferroptosis	Neutrophil degranulation; Golgi Associated Vesicle Biogenesis; Scavenging by Class A Receptors; Iron uptake and transport	8	0	3.9	3.1	11.3	4.3	2.7	168	113.8	106.17	61.22	180.35	8.04475e+06	1.52768e+07	1.30014e+09	6.87773e+08	1.18781e+07	8.00175e+06	1.39068e+07	5.63285e+07	5.70322e+06	2.71501e+06	3.48865e+07
FALSE	High	Master Protein	P22626	NO	Heterogeneous nuclear ribonucleoproteins A2/B1 [OS=Homo sapiens]	0	281.123	61	25	489	21	353	37.4	8.95	969.21	25	cell organization and biogenesis;RNA metabolism OR transcription;other metabolic processes;transport;other biological processes	non-structural extracellular;nucleus;other cell component	nucleic acid binding activity;other molecular function	Pf00076	3181	ENSG00000122566	HNRNPA2B1	A0A024RA27; A0A024RA61; A8K064; hsa:3181; P22626; P22627; Q9UC98; Q9UDJ2	mRNA processing	Gene and protein expression by JAK-STAT signaling after Interleukin-12 stimulation; mRNA Splicing - Major Pathway; Processing of Capped Intron-Containing Pre-mRNA	4	4	42.5	26.5	76.6	38.1	8.6	135.24	43.68	102.52	98.88	172.89	4.62099e+07	8.1369e+08	1980458382	9.90749e+08	8.35709e+06	1.11323e+07	1.22987e+07	5.84847e+07	5.50083e+06	2.85792e+07	2.09827e+07
FALSE	High	Master Protein	P48506	NO	Glutamate--cysteine ligase catalytic subunit [OS=Homo sapiens]	0	280.823	46	27	503	27	637	72.7	6.09	870.44	27	cell organization and biogenesis;other metabolic processes;stress response;transport;other biological processes	cytosol;mitochondrion;other cell component	other molecular function	Pf03074	2729	ENSG00000001084	GCLC	hsa:2729; P48506; Q14399	Glutathione metabolism; Trans-sulfuration and one-carbon metabolism; Aryl hydrocarbon receptor pathway; Apoptosis-related network due to altered Notch3 in ovarian cancer; Nuclear receptors meta-pathway; NRF2 pathway; Transcriptional activation by NRF2 in response to phytochemicals; Photodynamic therapy-induced NFE2L2 (NRF2) survival signaling; One-carbon metabolism and related pathways; Oxidative…	Nuclear events mediated by NFE2L2; Glutathione synthesis and recycling; Defective GCLC causes HAGGSD	18	0	113	94.3	100.9	94.6	67.1	123.31	67.47	43.4	114.94	77.92	3.76862e+07	3.55796e+08	1.0977e+08	6.86921e+07	1.12847e+07	1.85064e+07	1.16018e+07	3.7108e+07	7.09582e+07	3.76551e+07	1.8537e+07
FALSE	High	Master Protein	P19367	NO	Hexokinase-1 [OS=Homo sapiens]	0	278.505	43	36	215	32	917	102.4	6.8	405.64	36	other metabolic processes;stress response;other biological processes	other membranes;cytosol;mitochondrion	kinase activity;other molecular function	Pf00349, Pf03727	3098	ENSG00000156515	HK1	E9PCK0; hsa:3098; O43443; O43444; O75574; P19367; Q5VTC3; Q96HC8; Q9NNZ4; Q9NNZ5	Cori cycle; Photodynamic therapy-induced HIF-1 survival signaling; Clear cell renal cell carcinoma pathways; Aerobic glycolysis; Disorders of fructose metabolism; Glucose metabolism in triple-negative breast cancer cells; Glycolysis and gluconeogenesis; Glucuronidation	Glycolysis; Defective HK1 causes hexokinase deficiency (HK deficiency)	10	7	44	44.3	74.4	54.4	44.9	127.63	30.73	67.57	38.95	30.57	4.40604e+07	9.85122e+07	7.90836e+08	4.58449e+08	2.31832e+07	1.95757e+07	1.74889e+07	1.48934e+07	1.9036e+07	2.59118e+07	2.3168e+07
FALSE	High	Master Protein	P08123	NO	Collagen alpha-2(I) chain [OS=Homo sapiens]	0	277.33	23	27	164	27	1366	129.2	8.95	368.2	27	cell organization and biogenesis;other metabolic processes;developmental processes;signal transduction;other biological processes	non-structural extracellular;extracellular matrix;ER/Golgi	extracellular structural activity;other molecular function	Pf01391, Pf01410	1278	ENSG00000164692	COL1A2	hsa:1278; P02464; P08123; Q13897; Q13997; Q13998; Q14038; Q14057; Q15177; Q15947; Q16480; Q16511; Q7Z5S6; Q9UEB6; Q9UEF9; Q9UM83; Q9UMI1; Q9UML5; Q9UMM6; Q9UPH0	miRNA targets in ECM and membrane receptors; Focal adhesion; TGF-beta signaling pathway; Focal adhesion: PI3K-Akt-mTOR-signaling pathway; PI3K-Akt signaling pathway; Inflammatory response pathway; IL-18 signaling pathway; Type I collagen synthesis in the context of osteogenesis imperfecta; Angiotensin II receptor type 1 pathway; CCL18 signaling pathway; NRP1-triggered signaling pathways in pancre…	Immunoregulatory interactions between a Lymphoid and a non-Lymphoid cell; Cell surface interactions at the vascular wall; Scavenging by Class A Receptors; Integrin cell surface interactions; ECM proteoglycans; Interleukin-4 and Interleukin-13 signaling; Syndecan interactions; MET activates PTK2 signaling; Platelet Adhesion to exposed collagen; Platelet Aggregation (Plug Formation); GP1b-IX-V acti…	31	0	45.3	79.1	164.7	227.9	50	106.72	19.03	120.68	45.82	88.33	3.49629e+08	4.41002e+08	1.76745e+08	116771332	2.2705e+07	1.09893e+08	4.15368e+07	5.17374e+07	4.16338e+06	8.36191e+07	8.86969e+07
FALSE	High	Master Protein	P05164	NO	Myeloperoxidase [OS=Homo sapiens]	0	275.677	46	31	146	31	745	83.8	8.97	283.07	31	cell organization and biogenesis;other metabolic processes;stress response;other biological processes	non-structural extracellular;nucleus;other cytoplasmic organelle;other cell component	other molecular function	Pf03098	4353	ENSG00000005381	MPO	A1L4B8; hsa:4353; P05164; Q14862; Q4PJH5; Q9UCL7	Selenium micronutrient network; Vitamin B12 metabolism; Folate metabolism; Benzene metabolism	Neutrophil degranulation; Events associated with phagocytolytic activity of PMN cells	6	0	110.8	74.7	62.4	88.8	144.1	178.97	72.6	93.16	21.14	67.86	4.91512e+06	1.69893e+07	6.03347e+08	4.93173e+08	5.69827e+06	2.45733e+06	2.90453e+06	3.57192e+06	1.13122e+07	1.63701e+06	7.07858e+06
FALSE	High	Master Protein	P07384	NO	Calpain-1 catalytic subunit [OS=Homo sapiens]	0	274.99	45	34	468	34	714	81.8	5.67	840.23	34	protein metabolism;other metabolic processes;other biological processes	non-structural extracellular;plasma membrane;other membranes;cytosol;mitochondrion;other cytoplasmic organelle;other cell component	other molecular function	Pf00648, Pf01067, Pf13833	823	ENSG00000014216	CAPN1	hsa:823; P07384; Q2TTR0; Q6DHV4	Integrin-mediated cell adhesion; Alzheimer's disease and miRNA effects; Alzheimer's disease	Neutrophil degranulation; Degradation of the extracellular matrix; Formation of the cornified envelope; Deregulated CDK5 triggers multiple neurodegenerative pathways in Alzheimer's disease models	7	0	54.7	41.6	97.9	91.4	32	107.58	43.88	84.91	64.79	129.93	2.82018e+07	3.36953e+08	4.33472e+08	2.51941e+08	1.33035e+07	1.09782e+07	9.31902e+06	2.28263e+07	5.93819e+07	2.12732e+07	1.55706e+07
FALSE	High	Master Protein	O75874	NO	Isocitrate dehydrogenase [NADP] cytoplasmic [OS=Homo sapiens]	0	274.731	66	23	557	21	414	46.6	7.01	1041.01	23	other metabolic processes;stress response;developmental processes;other biological processes	non-structural extracellular;cytosol;mitochondrion;other cytoplasmic organelle;other cell component	other molecular function	Pf00180	3417	ENSG00000138413	IDH1	hsa:3417; O75874; Q567U4; Q6FHQ6; Q7Z3V0; Q93090; Q9NTJ9; Q9UKW8	Glutathione metabolism; TCA cycle and deficiency of pyruvate dehydrogenase complex (PDHc); Amino acid metabolism	Neutrophil degranulation; Peroxisomal protein import; Nuclear events mediated by NFE2L2; Abnormal conversion of 2-oxoglutarate to 2-hydroxyglutarate; NADPH regeneration	8	0	42.5	28.8	72.8	50.7	9.5	120.07	42.95	98.55	87.85	174.21	3.77748e+07	4.94103e+08	8.95785e+08	6.00965e+08	1.20608e+07	5.30902e+06	9.16412e+06	5.76098e+07	2.28277e+07	2.52139e+07	1.87248e+07
FALSE	High	Master Protein	P52790	NO	Hexokinase-3 [OS=Homo sapiens]	0	274.625	37	27	111	25	923	99	5.4	266.1	27	other metabolic processes;other biological processes	non-structural extracellular;cytosol;mitochondrion;other cell component	kinase activity;other molecular function	Pf00349, Pf03727	3101	ENSG00000160883	HK3	hsa:3101; P52790; Q8N1E7	Clear cell renal cell carcinoma pathways; PI3K/AKT/mTOR - vitamin D3 signaling; Metabolic reprogramming in colon cancer; Glycolysis and gluconeogenesis	Neutrophil degranulation; Glycolysis	6	0	20	8.6	10	6.6	13.9	174.93	134.84	142.48	111.86	104.25	1.68884e+06	1.2279e+06	4.36118e+08	2.76431e+08	1.49466e+06	2.21706e+06		5.68842e+06	1.13832e+06	4.17143e+06	138204
FALSE	High	Master Protein	P10253	NO	Lysosomal alpha-glucosidase [OS=Homo sapiens]	0	272.095	29	21	145	21	952	105.3	6	326.58	21	cell organization and biogenesis;other metabolic processes;developmental processes;other biological processes	plasma membrane;other membranes;other cytoplasmic organelle;other cell component	other molecular function	Pf00088, Pf01055, Pf13802, Pf16863	2548	ENSG00000171298	GAA	hsa:2548; P10253; Q09GN4; Q14351; Q16302; Q8IWE7		Neutrophil degranulation; Glycogen breakdown (glycogenolysis); Glycogen storage disease type II (GAA)	3	0	11.1	21.6	44.9	51.9	10.7	178.03	17.13	87.54	76.37	170.8	1.94434e+06	5.53547e+07	6.59563e+08	1.99741e+08	1.10531e+06		1.20662e+06	1.90752e+06	414282	3.08422e+06	3.36219e+06
FALSE	High	Master Protein	Q8WXI7	NO	Mucin-16 [OS=Homo sapiens]	0	271.959	5	39	179	39	14507	1518.2	5.26	232.05	39	cell adhesion	plasma membrane;other membranes;ER/Golgi		Pf01390	94025	ENSG00000181143	MUC16	B5ME49; hsa:94025; Q6ZQW5; Q8WXI7; Q96RK2		Dectin-2 family; Termination of O-glycan biosynthesis; Defective GALNT3 causes HFTC; Defective C1GALT1C1 causes TNPS; Defective GALNT12 causes CRCS1	6	0	33.3	39.7	167.1	54.7	22.5	149.78	15.44	148.26	70.92	170.3	2.68684e+06	2.64389e+07	1.73062e+08	6.64698e+07	2.26002e+06	409450	4.64633e+06	1.07044e+06	1.45018e+06	2.68028e+06	2.99345e+06
FALSE	High	Master Protein	P17858	NO	ATP-dependent 6-phosphofructokinase, liver type [OS=Homo sapiens]	0	271.749	45	28	285	23	780	85	7.5	528.08	28	other metabolic processes;other biological processes	non-structural extracellular;cytosol;other cell component	kinase activity;other molecular function	Pf00365	5211	ENSG00000141959	PFKL	hsa:5211; P17858; Q96A64; Q96IH4; Q9BR91	Photodynamic therapy-induced HIF-1 survival signaling; Clear cell renal cell carcinoma pathways; Metabolic reprogramming in colon cancer; Insulin signaling; Disorders of fructose metabolism; Glycolysis and gluconeogenesis	Glycolysis; Neutrophil degranulation	8	5	48.4	30.5	42.4	51	31.2	124.58	30.57	90.93	81.49	123.34	7.43253e+06	1.15594e+08	3.49123e+08	2.00872e+08	2.22983e+06	4.66394e+06	3.02412e+06	1.04863e+07	3.11111e+07	6.09957e+06	5.46668e+06
FALSE	High	Master Protein	Q9NY33	NO	Dipeptidyl peptidase 3 [OS=Homo sapiens]	0	268.02	45	27	358	27	737	82.5	5.1	538.25	27	protein metabolism	cytosol;other cell component	other molecular function	Pf03571	10072	ENSG00000254986	DPP3	B2RDB5; B4DLX4; F5H8L6; hsa:10072; O95748; Q969H2; Q9BV67; Q9HAL6; Q9NY33			0	0	112.1	84.3	136.5	60.1	45	78.62	37.74	59.27	75.36	57.72	6.8486e+07	2.29683e+08	2.32857e+08	1.51775e+08	8.42957e+06	7.85239e+06	3.8329e+07	3.94654e+07	1.72684e+07	2.20576e+07	5.29968e+07
FALSE	High	Master Protein	P00491	NO	Purine nucleoside phosphorylase [OS=Homo sapiens]	0	266.239	76	18	706	18	289	32.1	6.95	1625.53	18	other metabolic processes;other biological processes	non-structural extracellular;cytosol;nucleus;other cell component	other molecular function	Pf01048	4860	ENSG00000198805	PNP	B2R8S5; D3DS00; hsa:4860; P00491; Q15160; Q5PZ03	VEGFA-VEGFR2 signaling pathway	Neutrophil degranulation; Purine catabolism; Purine salvage; Defective PNP disrupts phosphorolysis of (deoxy)guanosine and (deoxy)inosine	5	0	120	107.5	112.3	100.1	90.3	54.42	35.44	73.83	34.46	40.28	3.10579e+08	2.19996e+08	4.10822e+08	3.75082e+08	8.25619e+07	1.04031e+08	46045111	7.03703e+07	475073509	1.07779e+08	8.98051e+07
FALSE	High	Master Protein	Q86UP2	NO	Kinectin [OS=Homo sapiens]	0	266.019	29	35	180	35	1357	156.2	5.64	341.02	35	transport;other biological processes	plasma membrane;other membranes;ER/Golgi	cytoskeletal activity	Pf05104	3895	ENSG00000126777	KTN1	B4DZ88; hsa:3895; Q13999; Q14707; Q15387; Q17RZ5; Q5GGW3; Q86UP2; Q86W57	Glucocorticoid receptor pathway; Nuclear receptors meta-pathway	RHOA GTPase cycle; Regulation of Insulin-like Growth Factor (IGF) transport and uptake by Insulin-like Growth Factor Binding Proteins (IGFBPs); Post-translational protein phosphorylation; RHOG GTPase cycle; RND2 GTPase cycle; RND3 GTPase cycle; CDC42 GTPase cycle; RAC1 GTPase cycle; RHO GTPases activate KTN1	11	0	29.5	14	95.6	54.3	15.2	138.73	33.41	102.36	90.02	160.28	3.31517e+06	1.07554e+08	1.42651e+08	7.44758e+07	904247	2.21869e+06	786976	3.14509e+06	1.50302e+06	1.40044e+06	1.20303e+06
FALSE	High	Master Protein	P69891	NO	Hemoglobin subunit gamma-1 [OS=Homo sapiens]	0	265.197	85	17	1616	2	147	16.1	7.2	3184.3	17	other metabolic processes;transport;other biological processes	cytosol;other cell component	other molecular function	Pf00042	3047	ENSG00000213934	HBG1	hsa:3047; P02096; P62027; P69891; Q549G1; Q8TDA1; Q96FH7		Factors involved in megakaryocyte development and platelet production	1	16	52.2	74.6	51.9	76.7	330.4	111.42	119.08	92.72	100.84	103.44	1.8654e+08	1.94188e+08	1.64723e+08	2.86772e+08	1.03295e+09	4.75166e+08	2.55004e+08	9.64418e+07	6.49779e+08	5.62538e+07	9.11912e+08
FALSE	High	Master Protein	Q12906	NO	Interleukin enhancer-binding factor 3 [OS=Homo sapiens]	0	264.55	31	27	328	22	894	95.3	8.76	566.47	27	protein metabolism;other metabolic processes;stress response;other biological processes	mitochondrion;nucleus;other cell component	nucleic acid binding activity	Pf00035, Pf07528	3609	ENSG00000129351	ILF3	A8K6F2; G5E9M5; hsa:3609; O43409; Q12906; Q6P1X1; Q86XY7; Q99544; Q99545; Q9BZH4; Q9BZH5; Q9NQ95; Q9NQ96; Q9NQ97; Q9NQ98; Q9NQ99; Q9NQA0; Q9NQA1; Q9NQA2; Q9NRN2; Q9NRN3; Q9NRN4; Q9UMZ9; Q9UN00; Q9UN84; Q9UNA2			0	5	117.4	77.9	117.1	84.8	57.2	57.48	33.84	31.86	21.7	72.6	1.33227e+08	2.37202e+08	579309832	3.7213e+08	2.46446e+07	7.90228e+07	6.87659e+07	1.15889e+08	1.80063e+07	7.26245e+07	6.19924e+07
FALSE	High	Master Protein	P38646	NO	Stress-70 protein, mitochondrial [OS=Homo sapiens]	0	264.41	43	27	194	26	679	73.6	6.16	365.85	27	cell organization and biogenesis;other metabolic processes;stress response;transport;developmental processes;other biological processes	mitochondrion;nucleus;other cell component	other molecular function	Pf00012	3313	ENSG00000113013	HSPA9	B2RCM1; hsa:3313; P30036; P31932; P38646; Q1HB43; Q53H23; Q6GU03; Q9BWB7; Q9UC56	Parkin-ubiquitin proteasomal system pathway	Gene and protein expression by JAK-STAT signaling after Interleukin-12 stimulation; Mitochondrial protein import; Cristae formation; Regulation of HSF1-mediated heat shock response	5	0	49.1	20.7	75.9	45.8	25.1	171.81	5.69	103.09	70.3	126.41	1.55647e+06	7.13405e+07	1.47416e+08	1.50909e+08	4.89698e+06	6.72982e+06	1.772e+06	3.23081e+06	528631955	2.08364e+06	3.14024e+06
FALSE	High	Master Protein	P14866	NO	Heterogeneous nuclear ribonucleoprotein L [OS=Homo sapiens]	0	261.659	51	20	177	19	589	64.1	8.22	376.76	20	RNA metabolism OR transcription;other metabolic processes;other biological processes	nucleus;other cell component	nucleic acid binding activity	Pf00076, Pf11835, Pf13893	3191	ENSG00000104824; ENSG00000282947	HNRNPL	A6ND69; A6NIT8; hsa:3191; P14866; Q9H3P3	mRNA processing	mRNA Splicing - Major Pathway; Processing of Capped Intron-Containing Pre-mRNA	3	1	57.1	55.7	95.3	80.9	33.4	107.4	41.56	73.68	71.36	118.51	3.2292e+07	3.03096e+08	7.6326e+08	3.70322e+08	1.5895e+07	1.45684e+07	1.62688e+07	4.55746e+07	5.32333e+07	3.07086e+07	2.33029e+07
FALSE	High	Master Protein	P13611	NO	Versican core protein [OS=Homo sapiens]	0	261.596	9	24	179	24	3396	372.6	4.51	352.19	24	cell adhesion;developmental processes;other biological processes	extracellular matrix;ER/Golgi;other cytoplasmic organelle;other cell component	extracellular structural activity;other molecular function	Pf00008, Pf00059, Pf00084, Pf00193, Pf07686	1462	ENSG00000038427	VCAN	hsa:1462; P13611; P20754; Q13010; Q13189; Q15123; Q9UCL9; Q9UNW5	Spinal cord injury	Regulation of Insulin-like Growth Factor (IGF) transport and uptake by Insulin-like Growth Factor Binding Proteins (IGFBPs); Post-translational protein phosphorylation; ECM proteoglycans; A tetrasaccharide linker sequence is required for GAG synthesis; Defective B4GALT7 causes EDS, progeroid type; Defective B3GAT3 causes JDSSDHD; Defective B3GALT6 causes EDSP2 and SEMDJL1; Chondroitin sulfate bio…	14	0	18.5	27.9	148.5	61.2	7.9	133.25	40.78	146.46	133.74	89.96	346285	3.12232e+08	4.46797e+08	1.59602e+08	62085.7	309258	457248	7.16733e+07	662097	933064	716650
FALSE	High	Master Protein	P69892	NO	Hemoglobin subunit gamma-2 [OS=Homo sapiens]	0	261.435	85	17	1576	2	147	16.1	7.2	3091.15	17	other metabolic processes;transport;other biological processes	cytosol;other cell component	other molecular function	Pf00042	3048	ENSG00000196565	HBG2	A8MZE0; hsa:3048; P02096; P62027; P69892; Q14491; Q68NH9; Q96FH6; Q96FH7		Factors involved in megakaryocyte development and platelet production	1	0	15.4	36.1	14.5	66.5	459.1	199.62	130.26	68.48	125.84	106.28	2423282	4.55842e+06	1.46748e+07	4.49599e+07	1.0636e+08	6.14609e+06	3.23637e+06	8296897	10813262	1.94894e+06	6.59589e+07
FALSE	High	Master Protein	Q10567	NO	AP-1 complex subunit beta-1 [OS=Homo sapiens]	0	260.845	40	35	169	18	949	104.6	5.06	288.38	35											0	14	28.3	9.9	25.8	34.6	5.6	156.35	72.24	120.85	106.73	172.51	6.12969e+06	6.65833e+07	3.70406e+08	2.13379e+08	806538	604693	1.58245e+06	3.38816e+06	2.84799e+06	1.54201e+06	694295
FALSE	High	Master Protein	P38606	NO	V-type proton ATPase catalytic subunit A [OS=Homo sapiens]	0	260.161	53	28	221	28	617	68.3	5.52	407.72	28	other metabolic processes;transport;other biological processes	plasma membrane;other membranes;cytosol;ER/Golgi;nucleus;other cytoplasmic organelle;other cell component	transporter activity;other molecular function	Pf00006, Pf02874, Pf16886	523	ENSG00000114573	ATP6V1A	B2RBR8; B7Z1R5; D3DN75; hsa:523; P38606; Q53YD9; Q96DY6; Q9UHY3	Proximal tubule transport	Amino acids regulate mTORC1; ROS and RNS production in phagocytes; Insulin receptor recycling; Transferrin endocytosis and recycling; Ion channel transport	6	0	34.4	24.9	28.2	23.6	11.7	140.17	27.38	111.41	75.12	146.13	8.03289e+06	9.18933e+07	4.73251e+08	3.15698e+08	5.55366e+06	6.41943e+06	3.0508e+06	6.86977e+06	2.99949e+07	5.09414e+06	4.78545e+06
FALSE	High	Master Protein	Q14974	NO	Importin subunit beta-1 [OS=Homo sapiens]	0	256.232	35	25	244	25	876	97.1	4.78	444.02	25	cell cycle OR cell proliferation;cell organization and biogenesis;transport;signal transduction;other biological processes	non-structural extracellular;other membranes;cytosol;ER/Golgi;nucleus;other cell component	other molecular function	Pf00514, Pf03810	3837	ENSG00000108424	KPNB1	B7ZAV6; D3DTT3; hsa:3837; Q14637; Q14974; Q53XN2; Q96J27	Sterol regulatory element-binding proteins (SREBP) signaling; 22q11.2 copy number variation syndrome	Neutrophil degranulation; ISG15 antiviral mechanism; NS1 Mediated Effects on Host Pathways; Interferon alpha/beta signaling; Assembly of the ORC complex at the origin of replication; Apoptosis induced DNA fragmentation; Nuclear import of Rev protein; Postmitotic nuclear pore complex (NPC) reformation; Transport of Ribonucleoproteins into the Host Nucleus; Initiation of Nuclear Envelope (NE) Refor…	14	0	60.6	46.5	44.4	40.9	17.7	131.41	34.53	95.4	96.71	153.21	7.05565e+06	6.71731e+07	5.10949e+08	3.10945e+08	1.4924e+07	1.08457e+07	1.22523e+07	1.79392e+07	1.91331e+07	7.94613e+06	1.81867e+07
FALSE	High	Master Protein	Q14195	NO	Dihydropyrimidinase-related protein 3 [OS=Homo sapiens]	0	256.104	63	24	234	21	570	61.9	6.49	411.4	24	cell organization and biogenesis;stress response;developmental processes;other biological processes	non-structural extracellular;cytosol;cytoskeleton;ER/Golgi;other cell component	cytoskeletal activity;other molecular function	Pf01979	1809	ENSG00000113657	DPYSL3	B3SXQ8; hsa:1809; Q14195; Q93012		CRMPs in Sema3A signaling	1	0	15.2	14.4	21.1	54.3	3.7	141.91	30.61	79.65	68.82	163.94	1.07606e+07	1.06771e+08	4.56768e+07	5.5486e+07	3990623	1.76913e+06	1.25021e+06	2.2767e+06	1.16825e+06	4.20358e+06	3.76492e+06
FALSE	High	Master Protein	Q709C8	NO	Vacuolar protein sorting-associated protein 13C [OS=Homo sapiens]	0	255.812	16	48	92	48	3753	422.1	6.83	152.55	48	cell organization and biogenesis;transport;other biological processes	other membranes;cytosol;mitochondrion;other cell component		Pf06650, Pf09333, Pf12624, Pf16908, Pf16909, Pf16910	54832	ENSG00000129003	VPS13C	hsa:54832; Q6ISR4; Q702P2; Q702P3; Q709C8; Q709C9; Q9NXN8; Q9P2C6			0	0	74.8	31.8	56.9	43.9	31.2	134.36	11.41	91.43	69.36	68.81	6.3513e+06	1.13684e+07	131005297	8.8302e+07	2.02059e+06	2.787e+06	1.98195e+06	4.18953e+06	8541222	1268413	2.07325e+06
FALSE	High	Master Protein	P29350	NO	Tyrosine-protein phosphatase non-receptor type 6 [OS=Homo sapiens]	0	255.577	56	30	136	30	595	67.5	7.78	302.42	30	cell adhesion;cell cycle OR cell proliferation;protein metabolism;other metabolic processes;stress response;developmental processes;signal transduction;other biological processes	non-structural extracellular;plasma membrane;other membranes;cytosol;nucleus;other cell component	other molecular function	Pf00017, Pf00102	5777	ENSG00000111679	PTPN6	A8K306; G3V0F8; hsa:5777; P29350; Q969V8; Q9UK67	Prolactin signaling pathway; B cell receptor signaling pathway; T cell receptor and co-stimulatory signaling; IL-3 signaling pathway; Kit receptor signaling pathway; T-cell antigen receptor (TCR) pathway during Staphylococcus aureus infection; VEGFA-VEGFR2 signaling pathway; Microglia pathogen phagocytosis pathway; IL-4 signaling pathway; Cancer immunotherapy by CTLA4 blockade; Modulators of TCR …	CD22 mediated BCR regulation; Antigen activates B Cell Receptor (BCR) leading to generation of second messengers; Neutrophil degranulation; Signal regulatory protein family interactions; GPVI-mediated activation cascade; SARS-CoV-2 activates/modulates innate and adaptive immune responses; PECAM1 interactions; PD-1 signaling; Regulation of KIT signaling; Growth hormone receptor signaling; Regulati…	32	0	29.1	20.8	32	21.4	49	191.44	20.56	121.1	53.31	191.6	2.47348e+06	2.73051e+07	3.4162e+08	2.36295e+08	2.4935e+06	3.01736e+06	1.81334e+06	3.4077e+06	9.44378e+08	2.08987e+06	2.16838e+06
FALSE	High	Master Protein	O15143	NO	Actin-related protein 2/3 complex subunit 1B [OS=Homo sapiens]	0	254.386	58	20	215	19	372	40.9	8.35	457.59	20	cell organization and biogenesis;other biological processes	cytosol;cytoskeleton;nucleus;other cell component	cytoskeletal activity;other molecular function	Pf00400	10095	ENSG00000130429	ARPC1B	hsa:10095; O15143; Q9BU00	Pathogenic Escherichia coli infection; Microglia pathogen phagocytosis pathway	Regulation of actin dynamics for phagocytic cup formation; FCGR3A-mediated phagocytosis; RHO GTPases Activate WASPs and WAVEs; EPHB-mediated forward signaling	6	1	38.2	44.9	75.6	63.6	50.7	156.84	0.47	63.91	38.31	66.39	5.16733e+07	70814431	1281602314	8.39607e+08	1.37893e+07	1.63294e+07	1.06071e+07	2.38015e+07	5.95532e+06	2.06632e+07	2.89262e+07
FALSE	High	Master Protein	P05156	NO	Complement factor I [OS=Homo sapiens]	0	254.073	45	26	620	26	583	65.7	7.5	1044.58	26	protein metabolism;stress response;transport;other biological processes	non-structural extracellular;other membranes;other cell component	other molecular function	Pf00057, Pf00089, Pf00530	3426	ENSG00000205403	CFI	hsa:3426; O60442; P05156	Complement system; Complement system in neuronal development and plasticity; Network map of SARS-CoV-2 signaling pathway; Complement and coagulation cascades	Regulation of Complement cascade	5	0	75.7	84.4	102.1	101.6	126.6	45.62	20.29	65.6	46.74	39.31	1.23033e+08	2.32751e+08	2.46434e+08	1.51542e+08	6.8379e+07	3.91896e+07	4.35239e+07	4.49042e+07	7.31066e+07	6.81368e+07	7.09725e+07
FALSE	High	Master Protein	P61978	NO	Heterogeneous nuclear ribonucleoprotein K [OS=Homo sapiens]	0	252.908	55	20	308	20	463	50.9	5.54	609.85	20	RNA metabolism OR transcription;other metabolic processes;signal transduction;other biological processes	cytoskeleton;nucleus;other cell component	nucleic acid binding activity;other molecular function	Pf00013, Pf08067	3190	ENSG00000165119	HNRNPK	hsa:3190; P61978; Q07244; Q15671; Q59F98; Q5T6W4; Q60577; Q6IBN1; Q922Y7; Q96J62	mRNA processing; lncRNA in canonical Wnt signaling and colorectal cancer	HCMV Late Events; SUMOylation of RNA binding proteins; mRNA Splicing - Major Pathway; Processing of Capped Intron-Containing Pre-mRNA	6	0	38.1	27.9	44	44.6	11.6	124.9	47.17	90.39	84.33	158.26	2.6364e+07	4.19713e+08	7.02885e+08	481236934	8.18619e+06	8.67695e+06	9.68954e+06	2.34253e+07	1.67357e+07	1.79508e+07	1.24746e+07
FALSE	High	Master Protein	P09525	NO	Annexin A4 [OS=Homo sapiens]	0	252.561	68	27	509	25	319	35.9	6.13	826.76	27	signal transduction;other biological processes	plasma membrane;other membranes;nucleus;other cell component	enzyme regulator activity;other molecular function	Pf00191	307	ENSG00000196975	ANXA4	B4DDF9; hsa:307; P09525; Q6LES2; Q96F33; Q9BWK1	Prostaglandin synthesis and regulation		1	2	29.3	26.2	63.9	74.5	6.8	95.56	0.27	134.86	49.91	172.1	9.9001e+07	3.23829e+08	3.14699e+08	2.00241e+08	9.78253e+06	7.17573e+06	2.42132e+07	3.30887e+07	1.17129e+07	2.18738e+07	3.05305e+07
FALSE	High	Master Protein	P49368	NO	T-complex protein 1 subunit gamma [OS=Homo sapiens]	0	252.105	61	32	247	32	545	60.5	6.49	452.53	32	cell organization and biogenesis;transport;other biological processes	cytosol;cytoskeleton;other cell component	other molecular function	Pf00118	7203	ENSG00000163468	CCT3	A6NE14; hsa:7203; P49368; Q5SZY1; Q9BR64	16p11.2 proximal deletion syndrome	Prefoldin mediated transfer of substrate to CCT/TriC; Association of TriC/CCT with target proteins during biosynthesis; Cooperation of PDCL (PhLP1) and TRiC/CCT in G-protein beta folding; Formation of tubulin folding intermediates by CCT/TriC; BBSome-mediated cargo-targeting to cilium; Folding of actin by CCT/TriC	7	0	96.3	21.8	58.5	78.5	11.1	114.25	48.62	90.72	63.54	131.94	1.71236e+07	1.54844e+08	395858338	2.49592e+08	1.85175e+07	8.36637e+06	3.29973e+06	3.17352e+06	3.33282e+07	1.99327e+06	5.67639e+06
FALSE	High	Master Protein	Q02413	NO	Desmoglein-1 [OS=Homo sapiens]	0	251.802	31	24	505	24	1049	113.7	5.03	714.17	24	cell adhesion;cell organization and biogenesis;other biological processes	plasma membrane;other membranes;cytosol;other cell component	other molecular function	Pf00028, Pf01049	1828	ENSG00000134760	DSG1	B7Z845; hsa:1828; Q02413		Neutrophil degranulation; RND2 GTPase cycle; RND3 GTPase cycle; Formation of the cornified envelope; Apoptotic cleavage of cell adhesion proteins	6	0	83.5	87.9	110.3	139.6	105.7	53.59	11.74	55.03	36	26.89	9.00058e+07	5.83679e+07	8.64419e+07	8.35487e+07	6.48573e+07	2.45573e+07	2.39247e+07	4.04539e+07	4.63417e+07	28265934	3.32801e+07
FALSE	High	Master Protein	Q15075	NO	Early endosome antigen 1 [OS=Homo sapiens]	0	250.949	30	38	159	38	1411	162.4	5.68	250.33	38	cell organization and biogenesis;transport;other biological processes	plasma membrane;other membranes;cytosol;other cytoplasmic organelle;other cell component	other molecular function	Pf01363	8411	ENSG00000102189	EEA1	hsa:8411; Q14221; Q15075	VEGFA-VEGFR2 signaling pathway	Toll Like Receptor 9 (TLR9) Cascade	2	0	85	49.9	58.7	87	79.3	80.38	4.27	64.38	61.21	22.33	1.20178e+06	5.97214e+07	1.70589e+08	7.25545e+07	1.16638e+07	1.213e+07	9.33857e+06	7.09809e+06	4.60984e+07	5.92126e+06	8.74693e+06
FALSE	High	Master Protein	P00390	NO	Glutathione reductase, mitochondrial [OS=Homo sapiens]	0	249.73	53	20	412	20	522	56.2	8.5	806.92	20	other metabolic processes;stress response;other biological processes	plasma membrane;other membranes;cytosol;mitochondrion	other molecular function	Pf00070, Pf02852	2936	ENSG00000104687	GSR	C8KIL8; C8KIL9; C8KIM0; D3DSV3; hsa:2936; P00390; Q7Z5C9; Q9NP63	Glutathione metabolism; Selenium micronutrient network; Nuclear receptors meta-pathway; NRF2 pathway; Amino acid metabolism; One-carbon metabolism and related pathways; Oxidative stress response; Vitamin D-sensitive calcium signaling in depression; Sulfation biotransformation reaction; Metapathway biotransformation Phase I and II		10	0	51.8	61.6	81	94.2	31.2	98.78	6.68	86.45	83.45	99.21	1.8632e+07	2.70911e+08	3.74041e+08	2.27131e+08	1.63696e+07	9.43759e+06	9.64735e+06	3.7352e+07	5.13716e+07	2.20435e+07	3.36894e+07
FALSE	High	Master Protein	P52566	NO	Rho GDP-dissociation inhibitor 2 [OS=Homo sapiens]	0	249.686	75	16	258	16	201	23	5.21	435.55	16	developmental processes;signal transduction;other biological processes	other membranes;cytosol;cytoskeleton;other cell component	enzyme regulator activity;other molecular function	Pf02115	397	ENSG00000111348	ARHGDIB	B5BU79; hsa:397; P52566	Fas ligand pathway and stress induction of heat shock proteins; G13 signaling pathway	RHOA GTPase cycle; RAC1 GTPase cycle; RAC3 GTPase cycle; CDC42 GTPase cycle; RHOH GTPase cycle; RHOG GTPase cycle	8	0	53.1	54	85.2	53.5	26.3	152.23	40.3	72.74	34.63	79.37	3.21682e+07	8.66486e+07	1018192921	6.57688e+08	8.20706e+06	1.76407e+07	1.17096e+07	1.00713e+07	2.71577e+07	1.02174e+07	2.55318e+07
FALSE	High	Master Protein	Q9UJ70	NO	N-acetyl-D-glucosamine kinase [OS=Homo sapiens]	0	248.551	69	20	165	20	344	37.4	6.24	403.64	20	other metabolic processes	cytosol	kinase activity;other molecular function	Pf01869	55577	ENSG00000124357	NAGK	B4DLZ5; hsa:55577; Q53HD5; Q6IA84; Q9BS29; Q9BVP0; Q9NV37; Q9UJ70		Synthesis of UDP-N-acetyl-glucosamine	1	0	16.6	24.6	10.3	21.9	12	176	83.91	178.76	71.94	133.98	7.33978e+06	4.18698e+07	5.4224e+08	4.1838e+08	1.25572e+06	854263	934453	3.44012e+06	207566	1.90637e+06	1.03856e+07
FALSE	High	Master Protein	Q05707	NO	Collagen alpha-1(XIV) chain [OS=Homo sapiens]	0	248.221	27	41	274	41	1796	193.4	5.3	341.57	41	cell adhesion;cell organization and biogenesis	extracellular matrix;ER/Golgi;other cell component	extracellular structural activity;other molecular function	Pf00041, Pf00092, Pf01391	7373	ENSG00000187955	COL14A1	B2RU07; hsa:7373; O00260; O00261; O00262; Q05707; Q05708; Q5XJ18; Q96C67; Q9UDF6		Collagen degradation; Assembly of collagen fibrils and other multimeric structures; Collagen chain trimerization	4	0	79.3	28.4	75.8	142.3	36.7	71.81	6.67	87.18	91.21	54.85	8.70737e+06	5.36475e+07	1.38621e+08	7.65027e+07	1.15352e+07	2.89001e+07	6.77329e+06	2.07056e+06		5.15271e+06	7.87409e+06
FALSE	High	Master Protein	P47756	NO	F-actin-capping protein subunit beta [OS=Homo sapiens]	0	248.219	59	20	324	20	277	31.3	5.59	751.8	20	cell organization and biogenesis;other biological processes	other membranes;cytosol;cytoskeleton;other cell component	cytoskeletal activity	Pf01115	832	ENSG00000077549	CAPZB	hsa:832; P47756; Q32Q68; Q5U0L4; Q8TB49; Q9NUC4	VEGFA-VEGFR2 signaling pathway	MHC class II antigen presentation; COPI-mediated anterograde transport; RHOD GTPase cycle; RHOF GTPase cycle; HSP90 chaperone cycle for steroid hormone receptors (SHR) in the presence of ligand; COPI-independent Golgi-to-ER retrograde traffic; Factors involved in megakaryocyte development and platelet production; Sensory processing of sound by inner hair cells of the cochlea	9	0	36.5	46.8	71.3	72.2	31	134.46	54.4	94.97	66.94	103.47	3.01353e+07	1.5973e+08	7.63109e+08	4.37602e+08	1.15485e+07	7.66878e+06	9.43595e+06	1.3619e+07	1.59829e+07	1.9783e+07	1.22256e+07
FALSE	High	Master Protein	Q9NZ08	NO	Endoplasmic reticulum aminopeptidase 1 [OS=Homo sapiens]	0	244.428	46	36	190	36	941	107.2	6.46	384.54	36	protein metabolism;other metabolic processes;developmental processes;signal transduction;other biological processes	non-structural extracellular;plasma membrane;other membranes;cytosol;ER/Golgi;other cell component	signal transduction activity or receptor binding;other molecular function	Pf01433, Pf11838, Pf17900	51752	ENSG00000164307	ERAP1	hsa:51752; O60278; Q6UWY6; Q8NEL4; Q8TAD0; Q9NZ08; Q9UHF8; Q9UKY2		Antigen Presentation: Folding, assembly and peptide loading of class I MHC	1	0	25.2	5.8	28.6	12.4	26	152.44	2.7	118.66	117.85	78.43	1.72831e+06	3.62076e+07	2.39961e+08	1.83155e+08	1.73598e+06	4.19757e+06	1.31884e+06	3.81068e+06	9.24701e+06	723428	1.0451e+06
FALSE	High	Master Protein	Q14914	NO	Prostaglandin reductase 1 [OS=Homo sapiens]	0	243.153	60	19	377	19	329	35.8	8.29	723.52	19	other metabolic processes;other biological processes	other cell component	other molecular function	Pf00107, Pf16884	22949	ENSG00000106853	PTGR1	A8K0N2; B4DPK3; F5GY50; hsa:22949; Q14914; Q8IYQ0; Q9H1X6	Nuclear receptors meta-pathway; NRF2 pathway; Eicosanoid metabolism via cyclooxygenases (COX); Eicosanoid metabolism via lipooxygenases (LOX); Metabolic pathway leukotriene	Synthesis of Leukotrienes (LT) and Eoxins (EX); Synthesis of Lipoxins (LX)	7	0	65.4	44.9	113.1	83	51.7	81.96	4.44	96.03	69.68	105.46	2.3415e+07	2.16117e+08	1.2673e+08	8.29257e+07	1.81143e+07	2.28005e+07	2.47001e+07	3.5891e+07	3.06115e+07	1.65461e+07	2.44986e+07
FALSE	High	Master Protein	Q92598	NO	Heat shock protein 105 kDa [OS=Homo sapiens]	0	243.069	40	30	205	26	858	96.8	5.39	375.78	30	stress response;other biological processes	non-structural extracellular;cytosol;cytoskeleton;nucleus;other cell component	cytoskeletal activity;other molecular function	Pf00012	10808	ENSG00000120694	HSPH1	B4DYH1; hsa:10808; O95739; Q5TBM6; Q5TBM7; Q5TBM8; Q92598; Q9UPC4		Regulation of HSF1-mediated heat shock response; Scavenging by Class F Receptors	2	1	38.1	19.4	141.7	62.5	8.8	128.34	82.52	97.02	122.23	148.39	2.62019e+06	7.71706e+07	1.35638e+08	8.66179e+07	1.80642e+06	2.93464e+06	1.05842e+06	3.64869e+06	2.6545e+06	585298	3.0945e+06
FALSE	High	Master Protein	P05091	NO	Aldehyde dehydrogenase, mitochondrial [OS=Homo sapiens]	0	241.826	55	25	327	21	517	56.3	7.05	621.12	25	other metabolic processes;other biological processes	mitochondrion	other molecular function	Pf00171	217	ENSG00000111275	ALDH2	B4DW54; E7EUE5; hsa:217; P05091; Q03639; Q6IB13; Q6IV71	Fatty acid omega-oxidation; Ethanol effects on histone modifications; Tryptophan metabolism; Fluoroacetic acid toxicity	Ethanol oxidation; Metabolism of serotonin	6	0	10.1	6.3	72	35.5	5.9	182.35	43.27	127.31	39	164.71	1.07178e+06	8.3105e+06	2.99875e+08	1.84449e+08	192738	839130	581141	2.1064e+06	7.12796e+06	1.32801e+06	981313
FALSE	High	Master Protein	P43490	NO	Nicotinamide phosphoribosyltransferase [OS=Homo sapiens]	0	241.57	56	24	209	24	491	55.5	7.15	336.54	24	cell-cell signaling;other metabolic processes;signal transduction;other biological processes	cytosol;nucleus;other cell component	signal transduction activity or receptor binding;other molecular function	Pf04095, Pf18127	10135	ENSG00000105835	NAMPT	A4D0Q9; A4D0R0; hsa:10135; P43490; Q3KQV0; Q8WW95	Adipogenesis; NAD metabolism, sirtuins and aging; NAD+ metabolism; NAD+ biosynthetic pathways; Caloric restriction and aging; NAD metabolism in oncogene-induced senescence and mitochondrial dysfunction-associated senescence	BMAL1:CLOCK,NPAS2 activates circadian gene expression; Nicotinamide salvaging	8	0	33.7	17.1	24	30.8	13.7	160.44	35.69	164.53	98.95	119.78	8.02921e+06	5.61516e+07	4.8902e+08	3.24157e+08	5.13332e+06	1.67938e+06	2.61289e+06	4.6352e+06	5.36766e+06	1.79085e+06	4.17141e+06
FALSE	High	Master Protein	P10809	NO	60 kDa heat shock protein, mitochondrial [OS=Homo sapiens]	0	241.256	52	28	201	28	573	61	5.87	471.5	28	cell cycle OR cell proliferation;cell organization and biogenesis;protein metabolism;DNA metabolism;other metabolic processes;stress response;transport;developmental processes;signal transduction;other biological processes	non-structural extracellular;plasma membrane;other membranes;cytosol;cytoskeleton;mitochondrion;other cytoplasmic organelle;other cell component	nucleic acid binding activity;other molecular function	Pf00118	3329	ENSG00000144381	HSPD1	B2R5M6; B7Z712; hsa:3329; P10809; Q38L19; Q9UCR6	Apoptosis-related network due to altered Notch3 in ovarian cancer; Sudden infant death syndrome (SIDS) susceptibility pathways	Mitochondrial protein import; TFAP2A acts as a transcriptional repressor during retinoic acid induced cell differentiation	4	0	61.3	6.9	33.4	43.1	8.6	135.97	24.71	155.58	61.45	166.37	1.797e+07	2.1721e+08	125707874	1.461e+08	238090		331443	5.08455e+06	4.24349e+06	940393	918649
FALSE	High	Master Protein	Q15084	NO	Protein disulfide-isomerase A6 [OS=Homo sapiens]	0	239.078	41	16	194	16	440	48.1	5.08	495.62	16	other biological processes	non-structural extracellular;plasma membrane;other membranes;cytosol;ER/Golgi;other cell component	other molecular function	Pf00085	10130	ENSG00000143870	PDIA6	B3KY95; B5MCQ5; B7Z254; B7Z4M8; F8WA83; hsa:10130; Q15084; Q53RC7; Q6ZSH5; Q99778	Photodynamic therapy-induced unfolded protein response; VEGFA-VEGFR2 signaling pathway	Regulation of Insulin-like Growth Factor (IGF) transport and uptake by Insulin-like Growth Factor Binding Proteins (IGFBPs); Post-translational protein phosphorylation; XBP1(S) activates chaperone genes	5	0	79	7.2	26.8	23.9	8.6	146.41	117.61	98.02	138.16	158.26	1.9139e+07	4.36792e+08	2.95102e+08	2.06638e+08	2.11853e+06	1.1189e+06	352477	8.42601e+06		2.78908e+06	356524
FALSE	High	Master Protein	O15144	NO	Actin-related protein 2/3 complex subunit 2 [OS=Homo sapiens]	0	237.278	62	20	373	20	300	34.3	7.36	579.46	20	cell organization and biogenesis;other biological processes	plasma membrane;other membranes;cytosol;cytoskeleton;nucleus;other cytoplasmic organelle;other cell component	cytoskeletal activity	Pf04045	10109	ENSG00000163466	ARPC2	hsa:10109; O15144; Q92801; Q9P1D4	Pathogenic Escherichia coli infection	Regulation of actin dynamics for phagocytic cup formation; FCGR3A-mediated phagocytosis; RHO GTPases Activate WASPs and WAVEs; Clathrin-mediated endocytosis; EPHB-mediated forward signaling	6	0	8.4	11.4	23.1	24.8	4.6	172.15	26.32	131.68	68.44	172.77	9542362	1.73614e+08	2054297967	1.30843e+09	9.34179e+06	4.63761e+06	5.79472e+06	2.66862e+07	1.88968e+06	9.36994e+06	1.89864e+07
FALSE	High	Master Protein	P48735	NO	Isocitrate dehydrogenase [NADP], mitochondrial [OS=Homo sapiens]	0	236.657	53	24	310	22	452	50.9	8.69	487.7	24	other metabolic processes	cytosol;mitochondrion;other cytoplasmic organelle	other molecular function	Pf00180	3418	ENSG00000182054	IDH2	B2R6L6; B4DFL2; hsa:3418; P48735; Q96GT3	VEGFA-VEGFR2 signaling pathway; Metabolic reprogramming in colon cancer; Cerebral organic acidurias, including diseases; TCA cycle (aka Krebs or citric acid cycle)	Transcriptional activation of mitochondrial biogenesis; Citric acid cycle (TCA cycle)	6	2	51.4	40.9	73.9	84.7	170	104.86	85.7	64.9	81.4	83.15	2.46548e+07	1.01161e+08	7.06611e+08	5.35773e+08	6.2477e+07	4.69939e+07	2.68593e+07	2.70214e+07	4.93178e+07	1.41694e+07	8.03045e+07
FALSE	High	Master Protein	P51991	NO	Heterogeneous nuclear ribonucleoprotein A3 [OS=Homo sapiens]	0	236.388	44	21	305	19	378	39.6	9.01	527.94	21	RNA metabolism OR transcription;other metabolic processes;transport	nucleus;other cell component	transporter activity;nucleic acid binding activity	Pf00076	220988	ENSG00000170144	HNRNPA3	D3DPF4; hsa:220988; P51991; Q53RW7; Q6URK5		mRNA Splicing - Major Pathway; Processing of Capped Intron-Containing Pre-mRNA	2	0	33.1	21.6	73.3	40.9	11.1	124.94	49.5	104.7	80.39	167.7	8.64322e+06	1.77911e+08	468717325	2.62196e+08	2.59396e+06	2.24299e+06	3.01206e+06	8.8657e+06	6.29713e+07	6.19295e+06	4.14598e+06
FALSE	High	Master Protein	Q08211	NO	ATP-dependent RNA helicase A [OS=Homo sapiens]	0	234.549	30	33	175	33	1270	140.9	6.84	311.13	33	cell organization and biogenesis;DNA metabolism;RNA metabolism OR transcription;other metabolic processes;stress response;transport;other biological processes	cytosol;cytoskeleton;translational apparatus;nucleus;other cell component	nucleic acid binding activity;other molecular function	Pf00035, Pf00270, Pf00271, Pf04408, Pf07717	1660	ENSG00000135829	DHX9	B2RNV4; hsa:1660; Q05CI5; Q08211; Q12803; Q32Q22; Q5VY62; Q6PD69; Q99556	MECP2 and associated Rett syndrome; mRNA processing	mRNA Splicing - Major Pathway; RIP-mediated NFkB activation via ZBP1; DEx/H-box helicases activate type I IFN and inflammatory cytokines production	5	0	20.5	41.7	44	57.1	15.9	143.56	35.54	103.13	83.85	165.59	2.73825e+06	7.69164e+07	3.0755e+08	1.61409e+08	1.35848e+06	2.24299e+06	2.54596e+06	6.84232e+06	4.73782e+06	4.04012e+06	9.38953e+06
FALSE	High	Master Protein	P48643	NO	T-complex protein 1 subunit epsilon [OS=Homo sapiens]	0	233.925	51	31	310	30	541	59.6	5.66	469.65	31	transport;other biological processes	cytosol;cytoskeleton;other cell component	cytoskeletal activity;nucleic acid binding activity;other molecular function	Pf00118	22948	ENSG00000150753	CCT5	A8JZY8; A8K2X8; B4DYD8; hsa:22948; P48643	16p11.2 proximal deletion syndrome	Prefoldin mediated transfer of substrate to CCT/TriC; Association of TriC/CCT with target proteins during biosynthesis; Cooperation of PDCL (PhLP1) and TRiC/CCT in G-protein beta folding; Formation of tubulin folding intermediates by CCT/TriC; BBSome-mediated cargo-targeting to cilium; Folding of actin by CCT/TriC	7	1	97.4	51.7	98.5	93.3	53.9	61.83	16.91	29	37.03	41.49	5.34233e+07	2.39325e+08	3.83292e+08	2.09964e+08	3.89725e+07	3.46433e+07	2.66742e+07	2.75678e+07	9.83231e+07	2.22474e+07	2.43262e+07
FALSE	High	Master Protein	Q15181	NO	Inorganic pyrophosphatase [OS=Homo sapiens]	0	233.522	84	24	338	22	289	32.6	5.86	560.25	24	other metabolic processes	cytosol;other cell component	other molecular function	Pf00719	5464	ENSG00000180817	PPA1	hsa:5464; Q15181; Q2M348; Q5SQT7; Q6P7P4; Q9UQJ5; Q9Y5B1		Cytosolic tRNA aminoacylation; Pyrophosphate hydrolysis	2	2	50.3	24.6	57.7	58.3	14.9	122.01	103.84	98.57	86.03	155.38	1.6595e+07	253609670	2.73303e+08	1.99925e+08	2.82554e+06	3.59934e+06	1.8286e+06	2.9236e+07	1.00322e+07	1.49213e+07	3.17943e+06
FALSE	High	Master Protein	O14980	NO	Exportin-1 [OS=Homo sapiens]	0	233.233	34	32	187	32	1071	123.3	6.06	297.73	32	transport;other biological processes	other membranes;cytosol;nucleus;other cell component	nucleic acid binding activity;other molecular function	Pf03810, Pf08389, Pf08767, Pf18777, Pf18784, Pf18787	7514	ENSG00000082898	XPO1	A6NL14; A8K1K5; D6W5E2; hsa:7514; O14980; Q63HP8; Q68CP3; Q99433	eIF5A regulation in response to inhibition of the nuclear export system; 22q11.2 copy number variation syndrome	Separation of Sister Chromatids; Resolution of Sister Chromatid Cohesion; RHO GTPases Activate Formins; EML4 and NUDC in mitotic spindle formation; Amplification of signal from unattached kinetochores via a MAD2 inhibitory signal; MAPK6/MAPK4 signaling; Rev-mediated nuclear export of HIV RNA; NEP/NS2 Interacts with the Cellular Export Machinery; Heme signaling; Deactivation of the beta-catenin tr…	17	0	40.9	38.4	64.7	44.1	44	122.67	1.58	68.73	88.75	83.29	3.94603e+06	1.57492e+07	1.98331e+08	1.70238e+08	3.4532e+06	1.23215e+07	6.55782e+06	7.45002e+06	3.71985e+07	6.32362e+06	8.59888e+06
FALSE	High	Master Protein	P09651	NO	Heterogeneous nuclear ribonucleoprotein A1 [OS=Homo sapiens]	0	232.882	40	17	379	13	372	38.7	9.13	729.25	17	RNA metabolism OR transcription;other metabolic processes;stress response;transport;other biological processes	nucleus;other cell component	nucleic acid binding activity;other molecular function	Pf00076, Pf11627	3178	ENSG00000135486	HNRNPA1	A8K4Z8; hsa:3178; P09651; Q3MIB7; Q6PJZ7	mRNA processing	mRNA Splicing - Major Pathway; FGFR2 alternative splicing; Processing of Capped Intron-Containing Pre-mRNA	4	0	119.1	110.2	116	56.8	71	32.93	4.2	29.36	98.02	29.29	1.87793e+08	4.83593e+08	8.70316e+08	5.93792e+08	1.03941e+08	4.07097e+08	1.50301e+08	2.90446e+08	4.42242e+08	1.83943e+08	2.71431e+08
FALSE	High	Master Protein	P11171	NO	Protein 4.1 [OS=Homo sapiens]	0	231.853	37	30	408	26	864	97	5.58	484.29	30	cell cycle OR cell proliferation;cell organization and biogenesis;other biological processes	non-structural extracellular;plasma membrane;other membranes;cytosol;cytoskeleton;nucleus;other cell component	cytoskeletal activity;other molecular function	Pf00373, Pf04382, Pf05902, Pf08736, Pf09379, Pf09380	2035	ENSG00000159023	EPB41	B1ALH8; B1ALH9; D3DPM9; D3DPN0; hsa:2035; P11171; P11176; Q14245; Q5TB35; Q5VXN8; Q8IXV9; Q9Y578; Q9Y579	VEGFA-VEGFR2 signaling pathway; Splicing factor NOVA regulated synaptic proteins; IL-18 signaling pathway	Neurexins and neuroligins	4	4	158.2	113	107.9	103.4	80.9	97.01	46.35	68.63	39.11	37.09	7.93254e+07	1.11925e+08	6.35269e+07	4.80752e+07	4.68728e+07	2.38213e+08	2.13969e+07	3.39102e+07	2.02626e+08	4.19495e+07	2.9536e+07
FALSE	High	Master Protein	P06737	NO	Glycogen phosphorylase, liver form [OS=Homo sapiens]	0	231.099	43	36	140	28	847	97.1	7.17	220.23	36	other metabolic processes;other biological processes	non-structural extracellular;cytosol;other cell component	other molecular function	Pf00343	5836	ENSG00000100504	PYGL	A6NDQ4; B4DUB7; F5H816; hsa:5836; O60567; O60752; O60913; P06737; Q501V9; Q641R5; Q96G82	TNF-alpha signaling pathway; Glycogen synthesis and degradation; Disorders of galactose metabolism	Neutrophil degranulation; Glycogen breakdown (glycogenolysis)	5	7	123	121.7	103.2	76.5	107.6	64	28.49	53.21	46.69	41.51	6.62949e+06	4.34697e+07	3.32394e+08	1.88722e+08	5.42407e+07	4.60848e+07	5.35931e+07	5.57811e+07	3.1837e+07	5.01267e+07	4.63247e+07
FALSE	High	Master Protein	P50991	NO	T-complex protein 1 subunit delta [OS=Homo sapiens]	0	229.684	65	30	257	29	539	57.9	7.83	450.61	30	transport;other biological processes	cytosol;cytoskeleton;nucleus;other cell component	other molecular function	Pf00118	10575	ENSG00000115484	CCT4	B2R6I3; B7Z8B1; F5H5W3; hsa:10575; O14870; P50991; Q53QP9; Q96C51	16p11.2 proximal deletion syndrome	Formation of tubulin folding intermediates by CCT/TriC; Association of TriC/CCT with target proteins during biosynthesis; Prefoldin mediated transfer of substrate to CCT/TriC; BBSome-mediated cargo-targeting to cilium; Cooperation of PDCL (PhLP1) and TRiC/CCT in G-protein beta folding; Folding of actin by CCT/TriC	7	0	53	45.3	50.6	66.2	34.8	113.2	9.41	93.11	81.06	97.5	2.67659e+07	2.33949e+08	2.80176e+08	1.90204e+08	7.30884e+06	8.38194e+06	7.11307e+06	7.44075e+06	2.04004e+07	7054267	8.58558e+06
FALSE	High	Master Protein	Q96RQ9	NO	L-amino-acid oxidase [OS=Homo sapiens]	0	229.374	44	23	128	23	567	62.8	8.68	245.02	23	other metabolic processes;other biological processes	non-structural extracellular;plasma membrane;cytoskeleton;other cytoplasmic organelle;other cell component	other molecular function	Pf01593	259307	ENSG00000104951	IL4I1	hsa:259307; Q1WMJ3; Q4GZN1; Q4GZN2; Q6P2Q3; Q8TEM5; Q96RQ8; Q96RQ9	Methionine de novo and salvage pathway	Phenylalanine metabolism	2	0	50.7	60.9	99.2	75.7	60.8	156.08	28.74	28.39	29.85	50.83	3.80264e+07	5.67635e+07	1029200766	5.10804e+08	1.00114e+07	1.26705e+07	8.44566e+06	1.2268e+07	2.60533e+07	1.4546e+07	1.33941e+07
FALSE	High	Master Protein	O60506	NO	Heterogeneous nuclear ribonucleoprotein Q [OS=Homo sapiens]	0	228.965	40	24	234	18	623	69.6	8.59	400.33	24	RNA metabolism OR transcription;other metabolic processes;stress response;other biological processes	cytosol;ER/Golgi;nucleus;other cell component	nucleic acid binding activity	Pf00076, Pf18360	10492	ENSG00000135316	SYNCRIP	E1P501; E1P502; hsa:10492; O60506; Q53H05; Q5TCG2; Q5TCG3; Q8IW78; Q8N599; Q96LC1; Q96LC2; Q9Y583			0	6	45.9	34.2	52.2	36.4	30.8	130.72	10.95	95.32	82.48	137.82	9.67048e+06	1.75141e+08	5.09687e+08	3.28978e+08	5.19173e+06	4.87001e+06	4.54954e+06	1.48525e+07	2.00392e+07	6.09125e+06	7.25247e+06
FALSE	High	Master Protein	P11940	NO	Polyadenylate-binding protein 1 [OS=Homo sapiens]	0	227.169	39	25	201	18	636	70.6	9.5	372.45	25	RNA metabolism OR transcription;other metabolic processes;other biological processes	cytosol;nucleus;other cell component	nucleic acid binding activity;other molecular function	Pf00076, Pf00658	26986	ENSG00000070756	PABPC1	hsa:26986; P11940; Q15097; Q93004	Translation factors; Endoderm differentiation; VEGFA-VEGFR2 signaling pathway; Acute viral myocarditis	L13a-mediated translational silencing of Ceruloplasmin expression; Translation initiation complex formation; AUF1 (hnRNP D0) binds and destabilizes mRNA; Regulation of expression of SLITs and ROBOs; Deadenylation of mRNA; Nonsense Mediated Decay (NMD) enhanced by the Exon Junction Complex (EJC); Nonsense Mediated Decay (NMD) independent of the Exon Junction Complex (EJC)	11	7	31.2	26	54.2	42.7	18.4	139.72	65.39	89.69	89	133.98	9.81549e+06	1.39638e+08	3.86014e+08	2.61515e+08	2.58171e+06	2.71307e+06	1.86353e+06	4.19244e+06	2.60359e+06	4.26636e+06	2.18092e+06
FALSE	High	Master Protein	P12429	NO	Annexin A3 [OS=Homo sapiens]	0	225.28	71	25	405	25	323	36.4	5.92	780.41	25	stress response;transport;developmental processes;other biological processes	plasma membrane;other membranes;other cell component	enzyme regulator activity;other molecular function	Pf00191	306	ENSG00000138772	ANXA3	B2R9W6; hsa:306; P12429; Q6LET2	Prostaglandin synthesis and regulation		1	0	56.5	40.8	90.3	81.2	42.1	81.76	37.55	110.31	58.74	109.23	6.41849e+07	2.02018e+08	5.30276e+08	3.52646e+08	2.40615e+07	2.40099e+07	1.28902e+07	4.97152e+07	7.7835e+07	3.48956e+07	2.81609e+07
FALSE	High	Master Protein	O94973	NO	AP-2 complex subunit alpha-2 [OS=Homo sapiens]	0	225.237	43	32	110	22	939	103.9	6.96	199.68	32	transport	plasma membrane;other membranes;cytosol;other cytoplasmic organelle;other cell component	other molecular function	Pf01602, Pf02296, Pf02883	161	ENSG00000183020	AP2A2	hsa:161; O75403; O94973; Q53ET1; Q96SI8	Synaptic vesicle pathway; GABA receptor signaling; mBDNF and proBDNF regulation of GABA neurotransmission	MHC class II antigen presentation; Neutrophil degranulation; Potential therapeutics for SARS; Recycling pathway of L1; Cargo recognition for clathrin-mediated endocytosis; WNT5A-dependent internalization of FZD4; EPH-ephrin mediated repulsion of cells; LDL clearance; Nef Mediated CD4 Down-regulation; Retrograde neurotrophin signalling; Nef Mediated CD8 Down-regulation; WNT5A-dependent internaliza…	17	0	16.5	16.4	48	24.5	10.6	170.5	64.18	111.29	101.39	157.26	290421	7.05419e+06	8.80965e+07	4.86978e+07	560348	464563	479697	629986	996306	778471	406647
FALSE	High	Master Protein	P13716	NO	Delta-aminolevulinic acid dehydratase [OS=Homo sapiens]	0	223.147	49	14	554	14	330	36.3	6.79	1042.63	14	cell organization and biogenesis;other metabolic processes;stress response;other biological processes	non-structural extracellular;cytosol;other cell component	other molecular function	Pf00490	210	ENSG00000148218	ALAD	A8K375; B2R6F2; hsa:210; P13716; Q16870; Q16871; Q9BVQ9	Hemesynthesis defects and porphyrias; Heme biosynthesis	Neutrophil degranulation; Heme biosynthesis	4	0	83.7	140.1	104.2	131.4	103.8	66.11	30.62	35.41	39.46	45.65	2.38277e+08	1.86295e+08	6.50017e+07	1.09776e+08	4.5849e+07	1.02501e+08	5.11328e+07	7.33326e+07	3.1628e+08	1.13163e+08	1.01349e+08
FALSE	High	Master Protein	P35573	NO	Glycogen debranching enzyme [OS=Homo sapiens]	0	222.834	36	48	173	48	1532	174.7	6.76	234.46	48	other metabolic processes;other biological processes	non-structural extracellular;cytosol;ER/Golgi;nucleus;other cell component	other molecular function	Pf06202, Pf14699, Pf14701, Pf14702	178	ENSG00000162688	AGL	A6NCX7; A6NEK2; D3DT51; hsa:178; P35573; P78354; P78544; Q59H92; Q6AZ90; Q9UF08	Glycogen synthesis and degradation	Neutrophil degranulation; Glycogen breakdown (glycogenolysis)	3	0	78	67.9	92.5	92.8	78	58.66	56.64	93.33	55.72	56.64	1.68966e+07	7.67158e+07	5.04995e+07	3.43917e+07	1.55952e+07	7.24495e+06	1.42293e+07	1.39545e+07	1.70781e+07	1.61983e+07	9.64232e+06
FALSE	High	Master Protein	P27695	NO	DNA-(apurinic or apyrimidinic site) endonuclease [OS=Homo sapiens]	0	222.558	66	18	212	18	318	35.5	8.12	494.75	18	cell organization and biogenesis;DNA metabolism;RNA metabolism OR transcription;other metabolic processes;stress response;other biological processes	cytoskeleton;mitochondrion;ER/Golgi;translational apparatus;nucleus;other cell component	nucleic acid binding activity;other molecular function	Pf03372	328	ENSG00000100823	APEX1	hsa:328; P27695; Q969L5; Q99775	Thyroid stimulating hormone (TSH) signaling pathway; Spinal cord injury; Base excision repair; DNA repair pathways, full network	Displacement of DNA glycosylase by APEX1; POLB-Dependent Long Patch Base Excision Repair; PCNA-Dependent Long Patch Base Excision Repair; Abasic sugar-phosphate removal via the single-nucleotide replacement pathway	10	0	25.2	17.5	48.8	34.7	9.8	112.67	27.85	122.5	84.86	172.06	6.92102e+06	1.54761e+08	2.69857e+08	1.3876e+08	4.3113e+06	7.18141e+06	5.39281e+06	2.51793e+07	5.77577e+06	4.65623e+06	4.34381e+06
FALSE	High	Master Protein	P32455	NO	Guanylate-binding protein 1 [OS=Homo sapiens]	0	222.48	38	26	192	23	592	67.9	6.32	359.64	26	stress response;other biological processes	non-structural extracellular;plasma membrane;other membranes;cytosol;cytoskeleton;ER/Golgi;other cell component	cytoskeletal activity;other molecular function	Pf02263, Pf02841	2633	ENSG00000117228	GBP1	D3DT26; hsa:2633; P32455; Q5T8M1	Type II interferon signaling	Interferon gamma signaling	2	5	22.9	10.4	123.3	75.6	4.2	150.45	1.35	106.38	66.68	183.33	2.05398e+07	1.63023e+08	6.68578e+08	464786957	1.56018e+06	498885	3.22442e+06	2.17671e+06	3.03202e+06	1.46091e+06	2.07062e+06
FALSE	High	Master Protein	P09914	NO	Interferon-induced protein with tetratricopeptide repeats 1 [OS=Homo sapiens]	0	221.849	42	18	64	17	478	55.3	7.2	172.42	18	stress response;transport;other biological processes	cytosol;other cell component	nucleic acid binding activity	Pf13181, Pf13424	3434	ENSG00000185745	IFIT1	B3KS50; D3DR31; hsa:3434; P09914; Q5T7J1; Q96QM5	Immune response to tuberculosis	ISG15 antiviral mechanism; Interferon alpha/beta signaling	3	1	80	31	99.1	58.9	48.8	166.13	58.49	67.55	91.86	86.84	2.20563e+06	7.52958e+06	178440080	142530072	2.28276e+06	2.48405e+06	1.75623e+06	2.44462e+06	4.24811e+06	1.1414e+06	658446
FALSE	High	Master Protein	Q96QK1	NO	Vacuolar protein sorting-associated protein 35 [OS=Homo sapiens]	0	220.103	37	26	162	26	796	91.6	5.49	335.47	26	cell-cell signaling;cell organization and biogenesis;transport;developmental processes;signal transduction;other biological processes	other membranes;cytosol;other cytoplasmic organelle;other cell component	signal transduction activity or receptor binding	Pf03635	55737	ENSG00000069329	VPS35	hsa:55737; Q561W2; Q96QK1; Q9H016; Q9H096; Q9H4P3; Q9H8J0; Q9NRS7; Q9NVG2; Q9NX80; Q9NZK2		WNT ligand biogenesis and trafficking	1	0	76.8	57.9	82.2	107.4	76.8	50.65	24.84	37.13	30.43	28.81	8.48117e+07	5.13738e+07	3.28747e+08	2.19713e+08	5.78458e+07	3.87214e+07	3.10358e+07	3.84628e+07	7.26262e+07	2.81182e+07	2.74146e+07
FALSE	High	Master Protein	P01857	NO	Immunoglobulin heavy constant gamma 1 [OS=Homo sapiens]	0	219.989	62	14	711	6	330	36.1	8.19	1512.63	14	cell organization and biogenesis;stress response;transport;signal transduction;other biological processes	non-structural extracellular;plasma membrane;other membranes	signal transduction activity or receptor binding;other molecular function	Pf07654		ENSG00000211896; ENSG00000277633	IGHG1	P01857	Interactions of natural killer cells in pancreatic cancer	Initial triggering of complement; Classical antibody-mediated complement activation; FCGR activation; Regulation of actin dynamics for phagocytic cup formation; Role of phospholipids in phagocytosis; FCGR3A-mediated IL10 synthesis; FCGR3A-mediated phagocytosis; Regulation of Complement cascade; Interleukin-4 and Interleukin-13 signaling	10	9	81.1	59.8	116.5	120.7	169.5	97.81	36.35	71.26	64.61	57.1	7.3462e+08	5.07971e+08	3.89659e+08	5.27114e+08	9.15659e+07	5.93363e+07	1.23763e+08	6.41262e+07	1.90509e+08	9.38615e+07	7.7138e+07
FALSE	High	Master Protein	P61160	NO	Actin-related protein 2 [OS=Homo sapiens]	0	219.987	44	18	263	17	394	44.7	6.74	492.18	18	cell cycle OR cell proliferation;cell organization and biogenesis;stress response;transport;other biological processes	non-structural extracellular;cytosol;cytoskeleton;nucleus;other cytoplasmic organelle;other cell component	cytoskeletal activity;other molecular function	Pf00022	10097	ENSG00000138071	ACTR2	B2RCP5; D6W5F4; E9PF41; hsa:10097; O15142; P61160; Q96C82	Physico-chemical features and toxicity-associated pathways; Embryonic stem cell pluripotency pathways	Regulation of actin dynamics for phagocytic cup formation; FCGR3A-mediated phagocytosis; Neutrophil degranulation; Clathrin-mediated endocytosis; RHO GTPases Activate WASPs and WAVEs; EPHB-mediated forward signaling	8	0	20.2	18.5	30.1	37.2	11	159.24	0.26	104.74	70.12	137.97	1.3276e+07	1.7111e+08	1.28902e+09	8.70732e+08	7.50117e+06	8.19534e+06	6.7718e+06	2.12047e+07	1.08141e+07	8.78192e+06	1.2167e+07
FALSE	High	Master Protein	Q08257	NO	Quinone oxidoreductase [OS=Homo sapiens]	0	219.968	71	19	414	19	329	35.2	8.44	857.01	19	cell organization and biogenesis;other metabolic processes;other biological processes	cytosol	nucleic acid binding activity;other molecular function	Pf08240, Pf13602	1429	ENSG00000116791	CRYZ	A6NN60; D3DQ76; hsa:1429; Q08257; Q53FT0; Q59EU7; Q5HYE7; Q6NSK9			0	0	70.9	121.7	119.6	104.2	67.2	60.62	30.51	75.65	68.83	40.85	6.16724e+08	8.5426e+08	7.19693e+08	5.25753e+08	220146028	1.56683e+08	5.68681e+08	5.69924e+08	1.80455e+08	2.70531e+08	5.83161e+08
FALSE	High	Master Protein	Q01995	NO	Transgelin [OS=Homo sapiens]	0	219.612	87	20	807	20	201	22.6	8.84	1470.63	20	other biological processes	cytoskeleton;other cell component	cytoskeletal activity	Pf00307, Pf00402	6876	ENSG00000149591	TAGLN	hsa:6876; O15542; Q01995	Burn wound healing		1	0	63.1	148.2	48.7	157.5	58	74.84	13.74	101.76	62.76	136.95	2.57936e+08	4.31233e+08	3.06161e+08	5.29815e+08	1.21235e+08	1.00711e+08	2.4552e+07	4.24246e+07	7.45596e+06	1.99322e+08	2.28081e+08
FALSE	High	Master Protein	O14745	NO	Na(+)/H(+) exchange regulatory cofactor NHE-RF1 [OS=Homo sapiens]	0	219.528	68	25	272	25	358	38.8	5.77	416.05	25	cell-cell signaling;cell organization and biogenesis;transport;developmental processes;signal transduction;other biological processes	plasma membrane;other membranes;cytoskeleton;other cell component	signal transduction activity or receptor binding;transporter activity;cytoskeletal activity;other molecular function	Pf00595, Pf09007	9368	ENSG00000109062	SLC9A3R1	B3KY21; hsa:9368; O14745; O43552; Q86WQ5			0	0	69.9	36.1	117.2	180.9	19.5	182.11	78.42	82.87	79.05	84.06	1.84403e+07	3.45165e+08	1.41303e+08	3.99754e+07	2.905e+06	1.48872e+06	2.68973e+06	1.57143e+07	7.28798e+06	1.1218e+07	4.47013e+06
FALSE	High	Master Protein	Q15393	NO	Splicing factor 3B subunit 3 [OS=Homo sapiens]	0	219.265	33	33	163	33	1217	135.5	5.26	269.37	33	protein metabolism;RNA metabolism OR transcription;other metabolic processes;other biological processes	nucleus	nucleic acid binding activity;other molecular function	Pf03178, Pf10433	23450	ENSG00000189091	SF3B3	hsa:23450; Q15393; Q6NTI8; Q96GC0; Q9BPY2; Q9UFX7; Q9UJ29	mRNA processing	mRNA Splicing - Major Pathway; mRNA Splicing - Minor Pathway	3	0	70.5	59.9	92.4	91.2	88.7	70.76	16.23	77.02	52.27	56.7	3.49899e+07	2.31489e+08	2.93218e+08	2.67741e+08	2.60586e+07	2.73624e+07	2.98891e+07	4.92637e+07	4.1014e+07	2.86692e+07	3.16572e+07
FALSE	High	Master Protein	Q13200	NO	26S proteasome non-ATPase regulatory subunit 2 [OS=Homo sapiens]	0	218.838	39	29	188	28	908	100.1	5.2	266.3	29	protein metabolism;other metabolic processes;other biological processes	non-structural extracellular;cytosol;nucleus;other cell component	enzyme regulator activity	Pf01851, Pf17781, Pf18051	5708	ENSG00000175166	PSMD2	B4DX07; B4DXY1; E7EW34; E9PCS3; hsa:5708; Q12932; Q13200; Q15321; Q53XQ4; Q96I12	Proteasome degradation; Alzheimer's disease and miRNA effects; TNF-alpha signaling pathway; Parkin-ubiquitin proteasomal system pathway; Alzheimer's disease	FCERI mediated NF-kB activation; Separation of Sister Chromatids; The role of GTSE1 in G2/M progression after G2 checkpoint; ER-Phagosome pathway; Neutrophil degranulation; Regulation of PTEN stability and activity; Downstream TCR signaling; Interleukin-1 signaling; Cdc20:Phospho-APC/C mediated degradation of Cyclin A; ABC-family proteins mediated transport; Defective CFTR causes cystic fibrosis;…	64	1	25.2	25.5	64.6	57.4	22.6	143.82	39.11	73.64	83.12	136.56	1.36046e+06	2.6956e+07	1.87866e+08	1.20033e+08	2.36717e+06	1.81234e+06	2.10763e+06	2.9588e+06	1.47373e+07	2.94674e+06	2.32231e+06
FALSE	High	Master Protein	Q06323	NO	Proteasome activator complex subunit 1 [OS=Homo sapiens]	0	218.698	64	19	480	19	249	28.7	6.02	927.17	19	other biological processes	cytosol;nucleus;other cell component	enzyme regulator activity	Pf02251, Pf02252	5720	ENSG00000092010; ENSG00000284916	PSME1	A6NJG9; H0YNE3; hsa:5720; Q06323; Q6IBM2; Q9UEF4	Proteasome degradation	FCERI mediated NF-kB activation; Downstream TCR signaling; Antigen processing: Ubiquitination & Proteasome degradation; Activation of NF-kappaB in B cells; Oxygen-dependent proline hydroxylation of Hypoxia-inducible Factor Alpha; ER-Phagosome pathway; Cross-presentation of soluble exogenous antigens (endosomes); SCF-beta-TrCP mediated degradation of Emi1; APC/C:Cdc20 mediated degradation of Secur…	59	0	30.4	19.1	44.6	58.4	35.3	127.43	86.08	115.11	77.78	128.34	8.03219e+07	4.68659e+08	1.22153e+09	8.67147e+08	1.06666e+07	1.12164e+07	7.14083e+06	1.97949e+07	34214467	1.86544e+07	6.3101e+06
FALSE	High	Master Protein	P19338	NO	Nucleolin [OS=Homo sapiens]	0	218.447	34	28	362	28	710	76.6	4.7	661.37	28	developmental processes;other biological processes	nucleus;other cell component	nucleic acid binding activity;other molecular function	Pf00076	4691	ENSG00000115053	NCL	hsa:4691; P19338; Q53SK1; Q8NB06; Q9UCF0; Q9UDG1	Pathogenic Escherichia coli infection; VEGFA-VEGFR2 signaling pathway	Major pathway of rRNA processing in the nucleolus and cytosol	3	0	51.9	37.4	118.3	70.3	17.9	114.55	33.18	82.9	62.6	152.93	9.83573e+07	9.68104e+08	1.37776e+09	8.05041e+08	2.38015e+07	1.90105e+07	2.61194e+07	8.74188e+07	4.76721e+07	5.92149e+07	5.10464e+07
FALSE	High	Master Protein	P09104	NO	Gamma-enolase [OS=Homo sapiens]	0	217.123	60	19	246	12	434	47.2	5.03	589.48	19	other metabolic processes;other biological processes	plasma membrane;other membranes;cytosol;other cell component	other molecular function	Pf00113, Pf03952	2026	ENSG00000111674	ENO2	B7Z2X9; hsa:2026; P09104; Q96J33	Clear cell renal cell carcinoma pathways; Glycolysis and gluconeogenesis	Glycolysis; Gluconeogenesis	4	3	56.7	38.7	96.8	90.2	31	99.38	39.1	93.71	58.87	117.95	4.7451e+07	2.51764e+08	4.80991e+08	2.40704e+08	1.80404e+07	1.10473e+07	1.1969e+07	2.74851e+07	20863052	1.8426e+07	14522764
FALSE	High	Master Protein	Q01546	NO	Keratin, type II cytoskeletal 2 oral [OS=Homo sapiens]	0	216.724	49	38	670	19	638	65.8	8.12	1067.22	38	cell organization and biogenesis;other biological processes	cytosol;cytoskeleton		Pf00038, Pf16208	51350	ENSG00000185069	KRT76	B4DRR3; hsa:51350; Q01546; Q7Z795		Formation of the cornified envelope	2	2	83.4	148.9	129.5	119	71.4	45.29	45.77	67.53	91.21	51.46	7.43394e+08	7.87312e+08	6.26358e+08	3.70265e+08	4.72732e+08	5.25867e+08	5.49348e+08	4.97291e+08	511401824	918887104	6.52856e+08
FALSE	High	Master Protein	P04899	NO	Guanine nucleotide-binding protein G(i) subunit alpha-2 [OS=Homo sapiens]	0	216.097	59	17	262	11	355	40.4	5.54	465.2	17	cell-cell signaling;cell cycle OR cell proliferation;signal transduction;other biological processes	plasma membrane;other membranes;cytosol;cytoskeleton;nucleus;other cell component	signal transduction activity or receptor binding;other molecular function	Pf00503	2771	ENSG00000114353	GNAI2	B3KTZ0; B4DYA0; B4E2X5; hsa:2771; P04899; Q6B6N3; Q8IZ71	Thyroid stimulating hormone (TSH) signaling pathway; Corticotropin-releasing hormone signaling pathway; S1P receptor signal transduction; Complement system; G protein signaling pathways; Chemokine signaling pathway; Hippo signaling regulation pathways; Purinergic signaling; Calcium regulation in cardiac cells; Serotonin HTR1 group and FOS pathway	Extra-nuclear estrogen signaling; G alpha (i) signalling events; G alpha (z) signalling events; Adenylate cyclase inhibitory pathway; ADP signalling through P2Y purinoceptor 12; G alpha (s) signalling events; GPER1 signaling; ADORA2B mediated anti-inflammatory cytokines production; Adrenaline,noradrenaline inhibits insulin secretion	20	7	47.1	49.5	177.8	115.4	22.7	163.66	64.74	92.14	77.41	156.29	1.9116e+06	2.55825e+07	4.48033e+08	2.30099e+08	6.98701e+06	3.985e+06	3.88018e+06	8034342	7.24711e+06	1.02492e+07	5.30054e+06
FALSE	High	Master Protein	Q13838	NO	Spliceosome RNA helicase DDX39B [OS=Homo sapiens]	0	215.459	54	22	293	10	428	49	5.67	570.25	22	cell organization and biogenesis;RNA metabolism OR transcription;other metabolic processes;transport;other biological processes	nucleus;other cell component	nucleic acid binding activity;other molecular function	Pf00270, Pf00271	7919	ENSG00000198563; ENSG00000215425; ENSG00000225073; ENSG00000225859; ENSG00000229496; ENSG00000230624; ENSG00000235439	DDX39B	B0S8C0; hsa:7919; O43496; Q0EFA1; Q13838; Q2L6F9; Q53GL9; Q5RJ64; Q5RJ66; Q5ST94; Q5STB4; Q5STB5; Q5STB7; Q5STB8; Q5STU4; Q5STU5; Q5STU6; Q5STU8; Q71V76		RHOBTB2 GTPase cycle; Transport of Mature mRNA derived from an Intron-Containing Transcript; mRNA 3'-end processing; RNA Polymerase II Transcription Termination	4	12	49.7	24	38.4	47.1	11.4	127.33	32.57	128.23	97.5	172.87	2.08992e+07	2.61472e+08	4.71535e+08	3.57351e+08	3.30254e+06	4.8726e+06	3508285	1.75363e+07	7.19744e+06	7.92527e+06	6.89443e+06
FALSE	High	Master Protein	P26640	NO	Valine--tRNA ligase [OS=Homo sapiens]	0	215.357	31	35	144	35	1264	140.4	7.59	241.54	35	protein metabolism;RNA metabolism OR transcription;other metabolic processes	cytosol	other molecular function	Pf00043, Pf00133, Pf08264	7407	ENSG00000096171; ENSG00000204394; ENSG00000224264; ENSG00000226589; ENSG00000231116	VARS1	B0V1N1; B4DZ61; hsa:7407; P26640; Q5JQ90; Q96E77; Q9UQM2	Amino acid metabolism	Cytosolic tRNA aminoacylation	2	0	89	73.2	78.8	78.6	63.7	77.83	23.02	30.34	42.75	27.97	1.09578e+07	4.46717e+07	2.00398e+08	126076571	9.96311e+06	2.36458e+07	1.42126e+07	1.55236e+07	2.36632e+07	9.97191e+06	19258843
FALSE	High	Master Protein	P09874	NO	Poly [ADP-ribose] polymerase 1 [OS=Homo sapiens]	0	214.999	34	28	106	28	1014	113	8.88	179.42	28	cell organization and biogenesis;protein metabolism;DNA metabolism;RNA metabolism OR transcription;other metabolic processes;stress response;developmental processes;signal transduction;other biological processes	mitochondrion;nucleus;other cell component	nucleic acid binding activity;other molecular function	Pf00533, Pf00644, Pf00645, Pf02877, Pf05406, Pf08063	142	ENSG00000143799	PARP1	B1ANJ4; hsa:142; P09874; Q8IUZ9	Corticotropin-releasing hormone signaling pathway; Nanoparticle triggered regulated necrosis; Fas ligand pathway and stress induction of heat shock proteins; NAD metabolism, sirtuins and aging; NAD+ metabolism; NAD+ biosynthetic pathways; Breast cancer pathway; Acute viral myocarditis; Joubert syndrome; Male infertility; Base excision repair; IL-18 signaling pathway; DNA repair pathways, full net…	SUMOylation of DNA damage response and repair proteins; POLB-Dependent Long Patch Base Excision Repair; Downregulation of SMAD2/3:SMAD4 transcriptional activity; HDR through MMEJ (alt-NHEJ); Formation of Incision Complex in GG-NER; DNA Damage Recognition in GG-NER; vRNA Synthesis; Dual Incision in GG-NER	23	0	90.5	47.7	85.5	65.8	13	95.19	66.46	43.63	68.46	136.62	1.36304e+07	2.79374e+07	1.33531e+08	7.5407e+07	4.5436e+06	8.46326e+06	2.59444e+06	7.79736e+06	9.22246e+06	5.67434e+06	2.84522e+06
FALSE	High	Master Protein	P47897	NO	Glutamine--tRNA ligase [OS=Homo sapiens]	0	214.945	46	32	129	32	775	87.7	7.15	222.61	32	protein metabolism;RNA metabolism OR transcription;other metabolic processes;developmental processes;other biological processes	cytosol;mitochondrion;other cell component	enzyme regulator activity;other molecular function	Pf00749, Pf03950, Pf04557, Pf04558	5859	ENSG00000172053	QARS1	B4DWJ2; hsa:5859; P47897		Cytosolic tRNA aminoacylation; Selenoamino acid metabolism; Mitochondrial tRNA aminoacylation	3	0	111.2	72.6	81.1	92.9	76.8	69.83	68.69	28.76	60.25	42.99	1.05835e+07	6.10154e+07	1.80429e+08	9.24328e+07	8.38957e+06	1.35415e+07	1.85493e+07	2.57881e+07	1.51036e+07	2.07141e+07	9.97084e+06
FALSE	High	Master Protein	Q7Z406	NO	Myosin-14 [OS=Homo sapiens]	0	214.853	20	39	299	26	1995	227.7	5.6	462.7	39	cell organization and biogenesis;other biological processes	cytosol;cytoskeleton;other cell component	cytoskeletal activity;other molecular function	Pf00063, Pf01576, Pf02736	79784	ENSG00000105357	MYH14	B0I1S2; C3TTN4; hsa:79784; Q5CZ75; Q6XYE4; Q76B62; Q7Z406; Q8WV23; Q96I22; Q9BT27; Q9BW35; Q9H882		RHO GTPases activate PKNs; RHO GTPases activate PAKs; EPHA-mediated growth cone collapse; Sema4D induced cell migration and growth-cone collapse; RHO GTPases Activate ROCKs; RHO GTPases activate CIT	6	0	71.4	39.6	140.3	143.3	23.2	48.52	80.73	85.04	29.79	133.53	1.75307e+07	4.78701e+07	6.80226e+07	3.59275e+07	5.90193e+06	8.55615e+06	6.76656e+06	1.09574e+07	2.00636e+07	8.60608e+06	3.26968e+06
FALSE	High	Master Protein	P33176	NO	Kinesin-1 heavy chain [OS=Homo sapiens]	0	214.3	44	36	128	36	963	109.6	6.51	215.11	36	cell organization and biogenesis;stress response;transport;developmental processes;other biological processes	other membranes;cytosol;cytoskeleton;other cytoplasmic organelle;other cell component	cytoskeletal activity;other molecular function	Pf00225	3799	ENSG00000170759	KIF5B	A0AVB2; hsa:3799; P33176; Q5VZ85	Alzheimer's disease and miRNA effects; Envelope proteins and their potential roles in EDMD physiopathology; Insulin signaling; CCL18 signaling pathway; Alzheimer's disease	COPI-dependent Golgi-to-ER retrograde traffic; MHC class II antigen presentation; Kinesins; Signaling by ALK fusions and activated point mutants; Insulin processing; Nuclear events stimulated by ALK signaling in cancer; RHO GTPases activate KTN1	12	0	79.2	6.4	50.1	97.7	29.1	132.42	122.69	112.71	93.49	113.16	1.72793e+06	3.2486e+07	1.87672e+08	1.06454e+08	7.19293e+06	264708	606329	1.43537e+07	1.90959e+06	1.94397e+06	191669
FALSE	High	Master Protein	P37837	NO	Transaldolase [OS=Homo sapiens]	0	213.856	54	23	709	23	337	37.5	6.81	1290.79	23	other metabolic processes	cytosol;other cell component	other molecular function	Pf00923	6888	ENSG00000177156	TALDO1	B2R8M2; hsa:6888; O00751; P37837; Q8WV32; Q8WZ45	Pentose phosphate metabolism; Cori cycle; Metabolic reprogramming in colon cancer	Gene and protein expression by JAK-STAT signaling after Interleukin-12 stimulation; Nuclear events mediated by NFE2L2; Pentose phosphate pathway; Insulin effects increased synthesis of Xylulose-5-Phosphate; TALDO1 deficiency: failed conversion of SH7P, GA3P to Fru(6)P, E4P; TALDO1 deficiency: failed conversion of Fru(6)P, E4P to SH7P, GA3P	9	0	42.5	39.6	98.8	77.4	22.8	93.82	24.18	79.31	27.87	125.89	2.24583e+08	7.59917e+08	1.73418e+09	1.23677e+09	4.79192e+07	6.02093e+07	5.14399e+07	1.10235e+08	132662322	9.03787e+07	8.89686e+07
FALSE	High	Master Protein	P40121	NO	Macrophage-capping protein [OS=Homo sapiens]	0	211.378	57	15	162	15	348	38.5	6.19	416.45	15	cell organization and biogenesis;developmental processes;other biological processes	non-structural extracellular;cytoskeleton;nucleus;other cell component	cytoskeletal activity;other molecular function	Pf00626	822	ENSG00000042493	CAPG	B8ZZS7; D6W5K8; hsa:822; P40121; Q53SA7	TYROBP causal network in microglia		1	0	17.8	22.7	31.3	31.9	15.7	160.14	44.14	110.79	58.64	130.92	7.11555e+06	7.63501e+07	7.64762e+08	4.69036e+08	6.21689e+06	1.02421e+07	9.61636e+06	6.87087e+06	2.52083e+06	1.37784e+07	1.0045e+07
FALSE	High	Master Protein	P53621	NO	Coatomer subunit alpha [OS=Homo sapiens]	0	209.552	32	37	134	37	1224	138.3	7.66	189.47	37	transport;signal transduction	non-structural extracellular;other membranes;cytosol;ER/Golgi;other cell component	signal transduction activity or receptor binding;other molecular function	Pf00400, Pf04053, Pf06957, Pf12894	1314	ENSG00000122218	COPA	hsa:1314; P53621; Q5T201; Q8IXZ9		COPI-mediated anterograde transport; COPI-dependent Golgi-to-ER retrograde traffic	2	0	32.8	32.7	52.8	74.5	57.3	138.72	40.6	73.19	71.63	72.35	4.26531e+06	2.6151e+07	1.54836e+08	9.10979e+07	3.41673e+06	642876	977479	4.46649e+06	4.45519e+06	4.11682e+06	3.17105e+06
FALSE	High	Master Protein	P16452	NO	Protein 4.2 [OS=Homo sapiens]	0	209.269	43	30	213	30	691	77	8.09	220.09	30	cell organization and biogenesis;protein metabolism;other metabolic processes;developmental processes;other biological processes	plasma membrane;other membranes;cytoskeleton	cytoskeletal activity;other molecular function	Pf00868, Pf00927, Pf01841	2038	ENSG00000166947	EPB42	hsa:2038; P16452; Q4KKX0; Q4VB97			0	0	158.7	93.1	145.7	57.4	100.7	154.09	25.5	73.95	83.23	35.06	605012	8.70696e+06	6.49468e+07	2.8111e+07	3.83103e+07	2.26233e+07	4.18425e+06	7.58982e+06	2.92139e+08	6.91206e+06	6.67502e+06
FALSE	High	Master Protein	P06748	NO	Nucleophosmin [OS=Homo sapiens]	0	209.071	49	14	250	14	294	32.6	4.78	542.61	14	cell cycle OR cell proliferation;cell organization and biogenesis;DNA metabolism;other metabolic processes;stress response;transport;signal transduction;other biological processes	cytosol;cytoskeleton;nucleus;other cell component	enzyme regulator activity;translation activity;nucleic acid binding activity;other molecular function	Pf03066, Pf16276	4869	ENSG00000181163	NPM1	A8K3N7; B5BU00; D3DQL6; hsa:4869; P06748; P08693; Q12826; Q13440; Q13441; Q14115; Q5EU94; Q5EU95; Q5EU96; Q5EU97; Q5EU98; Q5EU99; Q6V962; Q8WTW5; Q96AT6; Q96DC4; Q96EA5; Q9BYG9; Q9UDJ7		ALK mutants bind TKIs; Signaling by ALK fusions and activated point mutants; Nuclear events stimulated by ALK signaling in cancer; TP53 regulates transcription of additional cell cycle genes whose exact role in the p53 pathway remain uncertain; Nuclear import of Rev protein; Deposition of new CENPA-containing nucleosomes at the centromere; SUMOylation of transcription cofactors; TFAP2A acts as a …	8	0	46.9	24	65.5	56.8	21	123	6.7	86.85	55.29	157.6	4.78078e+07	5.46568e+08	7.18854e+08	335768182	1.09584e+07	6.4701e+06	1.33292e+07	4.06743e+07	1.26741e+07	1.61497e+07	2.04258e+07
FALSE	High	Master Protein	P11216	NO	Glycogen phosphorylase, brain form [OS=Homo sapiens]	0	208.97	43	32	194	21	843	96.6	6.86	300.3	32	other metabolic processes	non-structural extracellular;other cytoplasmic organelle;other cell component	other molecular function	Pf00343	5834	ENSG00000100994	PYGB	hsa:5834; P11216; Q96AK1; Q9NPX8	IL-18 signaling pathway; Glycogen synthesis and degradation	Neutrophil degranulation; Glycogen breakdown (glycogenolysis)	4	4	82.2	27.5	70.8	64.4	12	131.2	127.4	88.24	99.36	177.46	9.15657e+06	1.65573e+08	1.47122e+08	1.09549e+08	1.78986e+06	1.6048e+06	957423	9.02596e+06	1.27738e+07	9.64826e+06	699556
FALSE	High	Master Protein	P63010	NO	AP-2 complex subunit beta [OS=Homo sapiens]	0	208.644	32	31	179	14	937	104.5	5.38	243.78	31	cell organization and biogenesis;transport;developmental processes;other biological processes	plasma membrane;other membranes;cytosol;other cytoplasmic organelle;other cell component	other molecular function	Pf01602, Pf02883, Pf09066	163	ENSG00000006125	AP2B1	A6NJP3; hsa:163; P21851; P63010; Q7Z451; Q96J19	Synaptic vesicle pathway; GABA receptor signaling; EGF/EGFR signaling pathway; Fragile X syndrome; mBDNF and proBDNF regulation of GABA neurotransmission	Recycling pathway of L1; MHC class II antigen presentation; Potential therapeutics for SARS; Cargo recognition for clathrin-mediated endocytosis; EPH-ephrin mediated repulsion of cells; WNT5A-dependent internalization of FZD4; WNT5A-dependent internalization of FZD2, FZD5 and ROR2; VLDLR internalisation and degradation; Retrograde neurotrophin signalling; LDL clearance; Nef Mediated CD4 Down-regu…	18	0	56.3	20.3	59.2	49.2	35.5	113.35	41.39	66.48	106.06	123.52	1.14962e+06	2.58055e+07	5.87928e+07	4.32909e+07	1.45011e+06		1.35768e+06	2.90965e+06	212843	836169	636207
FALSE	High	Master Protein	P04792	NO	Heat shock protein beta-1 [OS=Homo sapiens]	0	208.3	87	17	381	17	205	22.8	6.4	810.18	17	stress response;transport;signal transduction;other biological processes	plasma membrane;other membranes;cytosol;cytoskeleton;nucleus;other cell component	enzyme regulator activity;other molecular function	Pf00011	3315	ENSG00000106211	HSPB1	B2R4N8; hsa:3315; P04792; Q6FI47; Q96C20; Q96EI7; Q9UC31; Q9UC34; Q9UC35; Q9UC36	Apoptosis-related network due to altered Notch3 in ovarian cancer; Fas ligand pathway and stress induction of heat shock proteins; MAPK signaling pathway; ATM signaling in development and disease ; VEGFA-VEGFR2 signaling pathway; p38 MAPK signaling pathway; Extracellular vesicles in the crosstalk of cardiac cells; Ferroptosis; IL-18 signaling pathway; Intracellular trafficking proteins involved i…	Extra-nuclear estrogen signaling; VEGFA-VEGFR2 Pathway; AUF1 (hnRNP D0) binds and destabilizes mRNA; MAPK6/MAPK4 signaling	15	0	41.7	32.6	90.1	85.2	16.3	172.6	45.98	60.46	56.84	127.56	1.26377e+08	1.3146e+09	3.86859e+08	1.81434e+08	2.48351e+07	1.15007e+07	3.14951e+07	4.18741e+07	1.61279e+07	3.46518e+07	2.45386e+07
FALSE	High	Master Protein	P50453	NO	Serpin B9 [OS=Homo sapiens]	0	208.235	68	24	179	22	376	42.4	5.86	346.01	24	other biological processes	non-structural extracellular;cytosol;ER/Golgi;nucleus;other cell component	enzyme regulator activity;other molecular function	Pf00079	5272	ENSG00000170542	SERPINB9	B2RBW3; hsa:5272; P50453; Q5TD03	Glucocorticoid receptor pathway; Nuclear receptors meta-pathway		2	2	98.9	65.8	91.2	104.1	113.9	51.72	10.53	44.03	54.42	33.37	164466895	1.81542e+08	6.88503e+08	7.43597e+08	2.15325e+08	9.65548e+07	7.99513e+07	1.35175e+08	1.99056e+08	7.17399e+07	8.59308e+07
FALSE	High	Master Protein	P47755	NO	F-actin-capping protein subunit alpha-2 [OS=Homo sapiens]	0	207.955	78	17	217	14	286	32.9	5.85	505.29	17	cell organization and biogenesis	non-structural extracellular;other membranes;cytosol;cytoskeleton;other cell component	cytoskeletal activity	Pf01267	830	ENSG00000198898	CAPZA2	B4DG50; hsa:830; P47755		MHC class II antigen presentation; HSP90 chaperone cycle for steroid hormone receptors (SHR) in the presence of ligand; COPI-mediated anterograde transport; COPI-independent Golgi-to-ER retrograde traffic; Factors involved in megakaryocyte development and platelet production; Sensory processing of sound by inner hair cells of the cochlea; Advanced glycosylation endproduct receptor signaling	7	3	27.9	24.5	62.1	81	15.7	160.34	25.37	107.64	72.36	158.79	6.82231e+06	9.65587e+07	6.11713e+08	2.51693e+08	2.81354e+06	2.83711e+06	1.54429e+06	1.00809e+07	380402	5.18071e+06	5.01239e+06
FALSE	High	Master Protein	P14550	NO	Aldo-keto reductase family 1 member A1 [OS=Homo sapiens]	0	206.596	67	21	432	20	325	36.6	6.79	889.87	21	other metabolic processes;other biological processes	plasma membrane;other membranes;cytosol;other cell component	other molecular function	Pf00248	10327	ENSG00000117448	AKR1A1	A8KAL8; D3DQ04; hsa:10327; P14550; Q6IAZ4	Benzo(a)pyrene metabolism; Metapathway biotransformation Phase I and II	Glutathione conjugation; Formation of xylulose-5-phosphate	4	2	19.5	32	96.9	60.1	9.3	125.7	32.42	104.16	84.43	168.3	1.86913e+07	4.63359e+08	8.38784e+08	4.9549e+08	1.08884e+07	6.49478e+06	1.08316e+07	4.31196e+07	8.40853e+06	2.78778e+07	2.43061e+07
FALSE	High	Master Protein	P31146	NO	Coronin-1A [OS=Homo sapiens]	0	206.559	48	25	219	24	461	51	6.68	427.48	25	cell adhesion;cell organization and biogenesis;stress response;transport;signal transduction;other biological processes	plasma membrane;other membranes;cytosol;cytoskeleton;other cytoplasmic organelle;other cell component	cytoskeletal activity;other molecular function	Pf00400, Pf08953, Pf08954, Pf16300	11151	ENSG00000102879	CORO1A	B2RBL1; hsa:11151; P31146; Q2YD73	16p11.2 proximal deletion syndrome	Prevention of phagosomal-lysosomal fusion	2	1	58.5	59.6	49.8	33.8	62.9	158.1	32.01	84.99	23.26	15.25	1.63994e+07	1.66819e+07	2.0675e+09	1.20305e+09	2.80827e+07	5.05249e+07	2.82125e+07	2.96568e+07	1.37791e+08	22968944	5.06299e+07
FALSE	High	Master Protein	Q9BW30	NO	Tubulin polymerization-promoting protein family member 3 [OS=Homo sapiens]	0	206.53	64	17	454	17	176	19	9.13	1089.59	17	cell organization and biogenesis;developmental processes;other biological processes	cytoskeleton;other cell component	cytoskeletal activity	Pf05517	51673	ENSG00000159713	TPPP3	hsa:51673; Q49AH9; Q9BW30; Q9Y326; Q9Y6H0			0	0	64.1	58.2	158.9	246.8	9.9	129.64	14.53	96.02	58.93	142.26	2.52987e+08	1.10272e+09	3.92024e+08	2.57994e+08	2.76556e+07	2.0032e+07	7.8023e+07	5.76415e+07	6.53172e+06	7.90226e+07	8.94076e+07
FALSE	High	Master Protein	Q96CX2	NO	BTB/POZ domain-containing protein KCTD12 [OS=Homo sapiens]	0	205.896	72	22	328	22	325	35.7	5.64	638.52	22	cell organization and biogenesis	plasma membrane;other membranes;other cell component	other molecular function	Pf02214	115207	ENSG00000178695	KCTD12	hsa:115207; Q96CX2			0	0	105.2	34.1	120.9	156.7	12.7	75.89	122.51	79.36	69.67	112.1	6.74198e+07	1.51447e+08	539623865	3.62597e+08	4.2989e+06	8.60061e+07	6.11375e+06	7.75035e+07	9.86322e+07	4.96987e+06	9.64644e+07
FALSE	High	Master Protein	P40926	NO	Malate dehydrogenase, mitochondrial [OS=Homo sapiens]	0	205.746	66	18	340	18	338	35.5	8.68	840.05	18	other metabolic processes	other membranes;mitochondrion;other cell component	other molecular function	Pf00056, Pf02866	4191	ENSG00000146701	MDH2	A8K414; B2RE78; B4DE44; E9PDB2; hsa:4191; O43682; P40926	Amino acid metabolism; Metabolic reprogramming in colon cancer; NAD metabolism in oncogene-induced senescence and mitochondrial dysfunction-associated senescence; Glycolysis and gluconeogenesis; TCA cycle (aka Krebs or citric acid cycle)	Citric acid cycle (TCA cycle); Gluconeogenesis	7	0	53.5	25.8	64.2	86.2	5.2	132.34	3.16	121.91	84.57	193.18	2.28597e+07	3.49125e+08	5.16519e+08	3.36107e+08	2.26552e+06	1.02946e+06	2.58753e+06	2.01729e+07	145841	7.36783e+06	9.79683e+06
FALSE	High	Master Protein	P12270	NO	Nucleoprotein TPR [OS=Homo sapiens]	0	205.292	20	39	90	39	2363	267.1	5.02	120.17	39	cell cycle OR cell proliferation;cell organization and biogenesis;other metabolic processes;stress response;transport;signal transduction;other biological processes	other membranes;cytoskeleton;nucleus;other cell component	cytoskeletal activity;nucleic acid binding activity;other molecular function	Pf07926	7175	ENSG00000047410	TPR	hsa:7175; P12270; Q15624; Q15655; Q5SWY0; Q99968		ISG15 antiviral mechanism; HCMV Early Events; tRNA processing in the nucleus; Signaling by ALK fusions and activated point mutants; Regulation of HSF1-mediated heat shock response; HCMV Late Events; SUMOylation of DNA replication proteins; Transport of the SLBP independent Mature mRNA; Transport of the SLBP Dependant Mature mRNA; Transport of Mature mRNA Derived from an Intronless Transcript; Tra…	29	0	68.3	58.2	74.1	70.8	97.7	89.31	36.27	43.25	23.19	46.97	1.80186e+07	3.23823e+07	1.25355e+08	64629588	6.94099e+06	3.56414e+06	3.80487e+06	3.75254e+06	1.35651e+07	6.8591e+06	5.64435e+06
FALSE	High	Master Protein	P30153	NO	Serine/threonine-protein phosphatase 2A 65 kDa regulatory subunit A alpha isoform [OS=Homo sapiens]	0	204.731	42	24	312	24	589	65.3	5.11	437	24	cell cycle OR cell proliferation;cell organization and biogenesis;protein metabolism;RNA metabolism OR transcription;other metabolic processes;signal transduction;other biological processes	plasma membrane;other membranes;cytosol;cytoskeleton;mitochondrion;nucleus;other cell component	enzyme regulator activity;other molecular function	Pf02985	5518	ENSG00000105568	PPP2R1A	hsa:5518; P30153; Q13773; Q6ICQ3; Q96DH3	Focal adhesion: PI3K-Akt-mTOR-signaling pathway; Wnt signaling pathway and pluripotency; PI3K-Akt signaling pathway; 16p11.2 proximal deletion syndrome; Glycogen synthesis and degradation; Cohesin complex - Cornelia de Lange syndrome	Separation of Sister Chromatids; Resolution of Sister Chromatid Cohesion; RHO GTPases Activate Formins; EML4 and NUDC in mitotic spindle formation; Amplification of signal from unattached kinetochores via a MAD2 inhibitory signal; Cyclin A/B1/B2 associated events during G2/M transition; Regulation of glycolysis by fructose 2,6-bisphosphate metabolism; Disassembly of the destruction complex and re…	49	0	55.1	31.5	93.9	87.5	18.6	127.84	39.74	78.4	75.82	151.24	2.52208e+06	3.96637e+07	273121821	1.98476e+08	7.53023e+06	6.70263e+06	2.68694e+06	1.43984e+07	2.87067e+07	8.1258e+06	6.3422e+06
FALSE	High	Master Protein	O43242	NO	26S proteasome non-ATPase regulatory subunit 3 [OS=Homo sapiens]	0	203.668	54	29	205	29	534	60.9	8.44	311.32	29	protein metabolism;other metabolic processes;other biological processes	non-structural extracellular;cytosol;nucleus;other cell component	enzyme regulator activity	Pf01399, Pf08375	5709	ENSG00000108344	PSMD3	B3KMW9; B4DT72; hsa:5709; O43242; Q96EI2; Q9BQA4	Proteasome degradation; Alzheimer's disease and miRNA effects; Parkin-ubiquitin proteasomal system pathway; Alzheimer's disease	FCERI mediated NF-kB activation; Antigen processing: Ubiquitination & Proteasome degradation; Downstream TCR signaling; Activation of NF-kappaB in B cells; Oxygen-dependent proline hydroxylation of Hypoxia-inducible Factor Alpha; ER-Phagosome pathway; Cross-presentation of soluble exogenous antigens (endosomes); SCF-beta-TrCP mediated degradation of Emi1; APC/C:Cdc20 mediated degradation of Secur…	63	0	38.2	26.8	61	90.9	13.1	142.5	38.71	93.29	68.03	160.95	1.059e+06	5.91925e+07	2.64738e+08	1.62557e+08	1.21315e+06	2.80096e+06	1.4927e+06	7.80662e+06	1.03138e+07	3.63054e+06	2.87843e+06
FALSE	High	Master Protein	P13646	NO	Keratin, type I cytoskeletal 13 [OS=Homo sapiens]	0	203.642	45	26	638	15	458	49.6	4.96	1161.37	26	cell organization and biogenesis	cytosol;cytoskeleton	other molecular function	Pf00038	3860	ENSG00000171401	KRT13	hsa:3860; P13646; Q53G54; Q6AZK5; Q8N240	Vitamin D receptor pathway	Formation of the cornified envelope	3	2	95.9	63.1	77.2	137.5	72.1	84.51	35.52	46.88	40.28	160.71	7.256e+07	5.43107e+07	8.05812e+07	5.04224e+07	1.29627e+07	8.04298e+06	6.86355e+06	1.66017e+07	1.62187e+08	8.96553e+06	2.08293e+07
FALSE	High	Master Protein	Q9NUQ9	NO	CYFIP-related Rac1 interactor B [OS=Homo sapiens]	0	202.662	63	16	121	14	324	36.7	6.06	246.59	16	cell organization and biogenesis;other biological processes	non-structural extracellular;other membranes;mitochondrion;other cell component	signal transduction activity or receptor binding;other molecular function	Pf07159	51571	ENSG00000153310	CYRIB	hsa:51571; Q96AZ5; Q9NUQ9; Q9NW21; Q9NZE7		Platelet degranulation	1	4	37.2	16.1	27.1	68.5	35.4	146.22	28.98	98.12	54.6	102.93	6.24255e+06	9.39782e+07	281160010	2.66614e+08	310550	389621	962429	5.60163e+06	1.09535e+07	1.45512e+06	3.06615e+06
FALSE	High	Master Protein	P55884	NO	Eukaryotic translation initiation factor 3 subunit B [OS=Homo sapiens]	0	202.604	37	28	216	28	814	92.4	5	365.3	28	cell organization and biogenesis;protein metabolism;other metabolic processes;other biological processes	cytosol;translational apparatus;other cell component	nucleic acid binding activity;other molecular function	Pf00076, Pf08662	8662	ENSG00000106263	EIF3B	A4D208; hsa:8662; P55884; Q2NL77; Q9UMF9	Translation factors; nsp1 from SARS-CoV-2 inhibits translation initiation in the host cell	L13a-mediated translational silencing of Ceruloplasmin expression; Translation initiation complex formation; Formation of a pool of free 40S subunits; Formation of the ternary complex, and subsequently, the 43S complex; Ribosomal scanning and start codon recognition; GTP hydrolysis and joining of the 60S ribosomal subunit	8	0	46.5	39.2	61.7	43.4	43	118.56	0.04	81.46	87.37	125.08	8.60244e+06	1.20822e+08	3.17618e+08	2.01571e+08	4.62195e+06	8.9359e+06	5.27051e+06	1.22211e+07	1.42036e+07	5.76156e+06	8.01555e+06
FALSE	High	Master Protein	P10768	NO	S-formylglutathione hydrolase [OS=Homo sapiens]	0	202.565	69	14	362	14	282	31.4	7.02	771.53	14	other metabolic processes	cytosol;ER/Golgi;other cell component	other molecular function	Pf00756	2098	ENSG00000139684	ESD	hsa:2098; P10768; Q5TBU8; Q5TBV0; Q5TBV2; Q9BVJ2	Phase I biotransformations, non P450	Glutathione conjugation	2	0	58.2	58.9	117	97.2	38.9	62.23	40.95	75.07	54.25	108.93	3.82213e+07	1.30283e+08	2.2504e+08	1.52759e+08	1.05452e+07	2.08491e+07	1.17427e+07	3.47587e+07	5.64204e+07	3.50664e+07	2.68642e+07
FALSE	High	Master Protein	P14868	NO	Aspartate--tRNA ligase, cytoplasmic [OS=Homo sapiens]	0	202.06	67	30	270	30	501	57.1	6.55	450.06	30	cell organization and biogenesis;protein metabolism;RNA metabolism OR transcription;other metabolic processes	cytosol;other cell component	other molecular function	Pf00152, Pf01336	1615	ENSG00000115866	DARS1	A8K3J2; D3DP77; hsa:1615; P14868; Q2TNI3; Q32Q69; Q53HV4; Q53YC5; Q68CR9; Q9BW52	Alanine and aspartate metabolism	Cytosolic tRNA aminoacylation; Selenoamino acid metabolism	3	0	32.2	16.4	67	77.6	11.2	125.55	69.93	87.44	95.6	163.99	2.84413e+07	2.20654e+08	2.95444e+08	1.98515e+08	846550	975024	1.55065e+06	7.90715e+06	1.08526e+07	5.12784e+06	2.4118e+06
FALSE	High	Master Protein	P16152	NO	Carbonyl reductase [NADPH] 1 [OS=Homo sapiens]	0	201.988	78	17	367	14	277	30.4	8.32	836.99	17	other metabolic processes;other biological processes	cytosol	other molecular function	Pf00106	873	ENSG00000159228	CBR1	B2RBZ7; B4DFK7; hsa:873; P16152; Q3LHW8	Nuclear receptors meta-pathway; NRF2 pathway; Prostaglandin synthesis and regulation	Synthesis of Prostaglandins (PG) and Thromboxanes (TX)	4	3	32.4	32.4	107.3	84.7	16.2	110.73	28.54	82.4	80.28	145.33	1.62866e+07	1.35766e+08	3.07302e+08	2.66178e+08	1.12963e+07	6.14499e+06	7.3061e+06	1.94858e+07	1.60933e+07	1.44243e+07	1.33211e+07
FALSE	High	Master Protein	P52907	NO	F-actin-capping protein subunit alpha-1 [OS=Homo sapiens]	0	201.857	74	15	242	12	286	32.9	5.69	583.9	15	cell organization and biogenesis	non-structural extracellular;cytosol;cytoskeleton;other cell component	cytoskeletal activity	Pf01267	829	ENSG00000116489	CAPZA1	hsa:829; P52907; Q53FQ6; Q6FHD5		MHC class II antigen presentation; COPI-mediated anterograde transport; HSP90 chaperone cycle for steroid hormone receptors (SHR) in the presence of ligand; COPI-independent Golgi-to-ER retrograde traffic; Advanced glycosylation endproduct receptor signaling; Factors involved in megakaryocyte development and platelet production; Sensory processing of sound by inner hair cells of the cochlea; Gene…	8	0	32.7	35.6	67.9	175	7.2	131.42	49.72	94.63	78.09	143.49	6.06808e+06	8.14127e+07	2.98376e+08	1.98199e+08	4.14045e+06	5.57546e+06	6.03535e+06	6.81345e+06	4.91235e+06	7.93216e+06	5.29198e+06
FALSE	High	Master Protein	Q7L266	NO	Isoaspartyl peptidase/L-asparaginase [OS=Homo sapiens]	0	201.579	65	13	260	13	308	32	6.24	639.77	13	other metabolic processes	cytosol;other cell component	other molecular function	Pf01112	80150	ENSG00000162174	ASRGL1	B2R7Q0; hsa:80150; Q567Q4; Q6P1P0; Q7L266; Q8NI34; Q9H6F7		Phenylalanine metabolism	1	0	64.9	61.7	93.7	125.4	31	186.15	73.89	87.34	105.86	122.04	2.64346e+07	6.65957e+08	213686940	7.50984e+07	3.61415e+06	1.94899e+06	7.61367e+06	5.20885e+07	2.97342e+06	3.23095e+07	1.40918e+07
FALSE	High	Master Protein	O00231	NO	26S proteasome non-ATPase regulatory subunit 11 [OS=Homo sapiens]	0	201.45	58	25	186	25	422	47.4	6.48	288.91	25	cell organization and biogenesis;protein metabolism;other metabolic processes;other biological processes	non-structural extracellular;cytosol;nucleus;other cell component	other molecular function	Pf01399, Pf18055, Pf18503	5717	ENSG00000108671	PSMD11	A8K3I7; E1P663; hsa:5717; O00231; O00495; Q53FT5	Proteasome degradation; Parkin-ubiquitin proteasomal system pathway; VEGFA-VEGFR2 signaling pathway	FCERI mediated NF-kB activation; Separation of Sister Chromatids; Downstream TCR signaling; Antigen processing: Ubiquitination & Proteasome degradation; Activation of NF-kappaB in B cells; Oxygen-dependent proline hydroxylation of Hypoxia-inducible Factor Alpha; ER-Phagosome pathway; Cross-presentation of soluble exogenous antigens (endosomes); SCF-beta-TrCP mediated degradation of Emi1; APC/C:Cd…	62	0	64	42.6	94	73.8	20.6	111.35	28.62	77.51	62.91	137.92	1.10447e+08	6.45016e+08	1.70019e+09	9.68272e+08	2.41742e+07	2.0609e+07	2.48105e+07	1.12187e+08	6.13494e+07	6.50454e+07	5.99983e+07
FALSE	High	Master Protein	O43776	NO	Asparagine--tRNA ligase, cytoplasmic [OS=Homo sapiens]	0	201.095	47	25	267	25	548	62.9	6.25	460.7	25	protein metabolism;RNA metabolism OR transcription;other metabolic processes;developmental processes;other biological processes	cytosol;other cell component	signal transduction activity or receptor binding;nucleic acid binding activity;other molecular function	Pf00152, Pf01336	4677	ENSG00000134440	NARS1	B4DG16; hsa:4677; O43776; Q53GU6	Photodynamic therapy-induced unfolded protein response	Cytosolic tRNA aminoacylation	2	0	27.3	32	67.8	78.7	25.7	125.27	28.87	122.27	87.76	135.88	7.15498e+06	1.16548e+08	331805717	1.88727e+08	3.42845e+06	4.82362e+06	5.40872e+06	1.57842e+07	3.45989e+06	7.85435e+06	7.21841e+06
FALSE	High	Master Protein	P63244	NO	Receptor of activated protein C kinase 1 [OS=Homo sapiens]	0	200.314	81	20	224	20	317	35.1	7.69	416.73	20	cell cycle OR cell proliferation;protein metabolism;other metabolic processes;developmental processes;other biological processes	plasma membrane;cytosol;mitochondrion;translational apparatus;nucleus;other cell component	signal transduction activity or receptor binding;enzyme regulator activity;translation activity;other molecular function	Pf00400	10399	ENSG00000204628	RACK1	B3KTJ0; D3DWS0; hsa:10399; P25388; P63244; P99049; Q53HU2; Q5J8M6; Q5VLR4; Q6FH47	Androgen receptor signaling pathway; Brain-derived neurotrophic factor (BDNF) signaling pathway; VEGFA-VEGFR2 signaling pathway; Measles virus infection; Angiotensin II receptor type 1 pathway; Interferon type I signaling pathways	Regulation of TNFR1 signaling; TNFR1-induced NFkappaB signaling pathway; TNFR1-mediated ceramide production	9	0	31.5	6.4	34.7	17.2	4.9	140.14	23.87	119.42	107.19	190.72	1.66921e+06	3.40052e+07	3.3891e+08	2.20346e+08	3.08629e+06	1.0733e+07	2.71161e+06	1.68465e+07	2.09511e+07	1.40345e+06	2.74422e+06
FALSE	High	Master Protein	P49419	NO	Alpha-aminoadipic semialdehyde dehydrogenase [OS=Homo sapiens]	0	200.184	47	23	140	23	539	58.5	7.99	246.43	23	other metabolic processes;other biological processes	cytosol;mitochondrion;nucleus	other molecular function	Pf00171	501	ENSG00000164904	ALDH7A1	B2R669; B4DIC7; B4DMA0; E7EPT3; hsa:501; O14619; P49419; Q6IPU8; Q9BUL4	Amino acid metabolism; Vitamin B6-dependent and responsive disorders; Cerebral organic acidurias, including diseases	Lysine catabolism; Choline catabolism	5	0	36.5	28.4	72.8	52.6	20.3	119.14	50.43	80.79	100.07	160.69	7.62705e+06	1.53053e+08	2.63691e+08	1.10517e+08	4.83805e+06	5.15686e+06	4.68831e+06	1.01471e+07	1.71119e+07	3.4741e+06	1.01848e+07
FALSE	High	Master Protein	Q7Z6Z7	NO	E3 ubiquitin-protein ligase HUWE1 [OS=Homo sapiens]	0	199.851	10	41	109	41	4374	481.6	5.22	115.1	41	cell organization and biogenesis;protein metabolism;DNA metabolism;other metabolic processes;stress response;other biological processes	non-structural extracellular;other membranes;cytosol;mitochondrion;ER/Golgi;nucleus;other cell component	nucleic acid binding activity;other molecular function	Pf00627, Pf00632, Pf02825, Pf06012, Pf06025, Pf14377	10075	ENSG00000086758	HUWE1	hsa:10075; O15029; Q4G2Z2; Q5H961; Q6P4D0; Q7Z6Z7; Q8NG67; Q9BUI0; Q9HCJ4; Q9NSL6; Q9P0A9		Neutrophil degranulation; Antigen processing: Ubiquitination & Proteasome degradation	2	0	87.5	45.3	92.5	80.3	70.8	79.48	46.55	49.65	48.14	71.3	2.3762e+07	3.66127e+07	1.44876e+08	9.20122e+07	6.02964e+06	1.20831e+07	5.79778e+06	7.13072e+06	1.90728e+07	6.71834e+06	4.71505e+06
FALSE	High	Master Protein	P52565	NO	Rho GDP-dissociation inhibitor 1 [OS=Homo sapiens]	0	199.556	65	13	347	13	204	23.2	5.11	654.6	13	signal transduction;other biological processes	plasma membrane;other membranes;cytosol;cytoskeleton;nucleus	enzyme regulator activity	Pf02115	396	ENSG00000141522	ARHGDIA	A8MXW0; B2R5X1; B4DDD3; B4DUV9; hsa:396; P52565; Q6IBM5	Ciliary landscape; Nephrotic syndrome	CDC42 GTPase cycle; RHOA GTPase cycle; RAC1 GTPase cycle; RHOG GTPase cycle; RHOC GTPase cycle; RHOH GTPase cycle; RAC2 GTPase cycle; Axonal growth stimulation; Axonal growth inhibition (RHOA activation)	11	0	40.5	48.2	94.3	72.6	12	119.58	56.85	93.32	85.37	149.92	5.25764e+07	3.95739e+08	6.91688e+08	3.74267e+08	8.20044e+06	7.14158e+06	1.0002e+07	2.3396e+07	8.98652e+06	3.15246e+07	1.86984e+07
FALSE	High	Master Protein	P46926	NO	Glucosamine-6-phosphate isomerase 1 [OS=Homo sapiens]	0	199.158	86	19	186	13	289	32.6	6.92	267.05	19	other metabolic processes;other biological processes	cytosol;other cell component	other molecular function	Pf01182	10007	ENSG00000113552	GNPDA1	B7Z3X4; D3DQE7; hsa:10007; P46926		Glycolysis	1	4	58.7	34.3	64.6	83.8	27.2	126.72	12.62	90.81	42.87	119.17	2.45415e+07	5.57127e+07	3.52551e+08	2.36847e+08	1.11838e+07	7.71667e+06	3.90701e+06	6.10529e+06	1.26595e+07	6.37818e+06	7.41591e+06
FALSE	High	Master Protein	P31943	NO	Heterogeneous nuclear ribonucleoprotein H [OS=Homo sapiens]	0	198.512	48	16	177	7	449	49.2	6.3	374.37	16	RNA metabolism OR transcription;other metabolic processes;other biological processes	cytosol;nucleus;other cell component	nucleic acid binding activity;other molecular function	Pf00076, Pf08080	3187	ENSG00000169045; ENSG00000284254	HNRNPH1	B3KW86; D3DWQ2; hsa:3187; P31943; Q6IBM4	MECP2 and associated Rett syndrome; mRNA processing; Inhibition of exosome biogenesis and secretion by Manumycin A in CRPC cells	mRNA Splicing - Major Pathway; Processing of Capped Intron-Containing Pre-mRNA; FGFR2 alternative splicing	6	10	37.1	21.7	41.1	31	10.7	129.89	70.81	103.25	93.59	168.88	8.56367e+06	2.03335e+08	495949959	2.55794e+08	2.14319e+06	1.56562e+06	1.28251e+06	7.94744e+06		6.10189e+06	2.82272e+06
FALSE	High	Master Protein	O95782	NO	AP-2 complex subunit alpha-1 [OS=Homo sapiens]	0	197.216	40	33	114	23	977	107.5	7.03	178.18	33	transport;other biological processes	plasma membrane;other membranes;cytosol;ER/Golgi;other cytoplasmic organelle;other cell component	signal transduction activity or receptor binding;other molecular function	Pf01602, Pf02296, Pf02883	160	ENSG00000196961	AP2A1	hsa:160; O95782; Q96CI7; Q96PP6; Q96PP7; Q9H070	Synaptic vesicle pathway; VEGFA-VEGFR2 signaling pathway; GABA receptor signaling; EGF/EGFR signaling pathway; Fragile X syndrome; mBDNF and proBDNF regulation of GABA neurotransmission	MHC class II antigen presentation; Potential therapeutics for SARS; Recycling pathway of L1; Cargo recognition for clathrin-mediated endocytosis; WNT5A-dependent internalization of FZD4; EPH-ephrin mediated repulsion of cells; LDL clearance; Nef Mediated CD4 Down-regulation; Retrograde neurotrophin signalling; Nef Mediated CD8 Down-regulation; WNT5A-dependent internalization of FZD2, FZD5 and ROR…	20	9	30.8	12.1	28.8	33.6	15.6	161.22	65.49	90.14	73.93	108.7	2.05753e+06	1.95949e+07	204433971	1.34548e+08	1.65474e+06	3.93841e+06	1.35775e+06	1.55173e+06	1.77562e+06	963303	491590
FALSE	High	Master Protein	Q00839	NO	Heterogeneous nuclear ribonucleoprotein U [OS=Homo sapiens]	0	197.062	28	25	219	24	825	90.5	6	410.58	25	cell cycle OR cell proliferation;cell organization and biogenesis;RNA metabolism OR transcription;other metabolic processes;transport;developmental processes;other biological processes	cytosol;cytoskeleton;nucleus;other cell component	cytoskeletal activity;nucleic acid binding activity;other molecular function	Pf00622, Pf02037, Pf13671	3192	ENSG00000153187	HNRNPU	hsa:3192; O75507; Q00839; Q8N174; Q96HY9; Q9BQ09	mRNA processing; lncRNA in canonical Wnt signaling and colorectal cancer	mRNA Splicing - Major Pathway; Processing of Capped Intron-Containing Pre-mRNA	4	1	17.4	10.5	105.4	43	4.3	135.95	20.12	95.23	82.57	184.58	7.39313e+06	2.45013e+08	4.69844e+08	3.8369e+08	3.01393e+06	4.11585e+06	5.26328e+06	1.16022e+07	2.51465e+06	2.78743e+06	5.16142e+06
FALSE	High	Master Protein	Q12882	NO	Dihydropyrimidine dehydrogenase [NADP(+)] [OS=Homo sapiens]	0	197.022	38	35	115	35	1025	111.3	7.05	150.88	35	other metabolic processes	cytosol;other cell component	other molecular function	Pf01180, Pf07992, Pf14691, Pf14697	1806	ENSG00000188641	DPYD	A2RRQ2; A2RRQ3; A8K5A2; A8MWG9; B1AN21; E9PFN1; hsa:1806; Q12882; Q16694; Q16761; Q32NB0; Q96HL6; Q96TH1	Fluoropyrimidine activity; TYROBP causal network in microglia; Pyrimidine metabolism	Pyrimidine catabolism	4	0	47.4	58.1	54.7	89.1	32.8	131.87	0.33	47.14	145.82	70.02	2.73709e+06	4.44821e+06	1.63475e+08	9.83592e+07	4.90184e+06	5495833	4.67389e+06	5.69988e+06		5.26758e+06	7.29081e+06
FALSE	High	Master Protein	P22102	NO	Trifunctional purine biosynthetic protein adenosine-3 [OS=Homo sapiens]	0	196.666	37	30	154	30	1010	107.7	6.7	253.47	30	other metabolic processes;developmental processes;other biological processes	cytosol	other molecular function	Pf00551, Pf00586, Pf01071, Pf02769, Pf02843, Pf02844	2618	ENSG00000159131; ENSG00000262473	GART	A8K945; A8KA32; D3DSF3; D3DSF4; hsa:2618; O14659; P22102; Q52M77	Folate metabolism; One-carbon metabolism; Metabolic reprogramming in colon cancer	Purine ribonucleoside monophosphate biosynthesis	4	0	34.6	29.6	57.3	47.7	12.5	127.73	15.6	98.11	92.02	171.26	5.2534e+06	1.40805e+08	3.55352e+08	2.58951e+08	2.3896e+06	259964	2.00915e+06	1.0686e+07		5.22558e+06	5.82233e+06
FALSE	High	Master Protein	P48147	NO	Prolyl endopeptidase [OS=Homo sapiens]	0	194.511	40	26	237	26	710	80.6	5.86	358.26	26	protein metabolism	cytosol;nucleus;other cell component	other molecular function	Pf00326, Pf02897	5550	ENSG00000085377	PREP	hsa:5550; P48147; Q8N6D4			0	0	101.5	43.4	90.5	117.1	60.1	45.49	19.6	49.86	36.82	46.27	1.54315e+08	2.42553e+08	5.32544e+08	3.70951e+08	9.54161e+07	5.90518e+07	3.84316e+07	6.67394e+07	1.37672e+08	4.17743e+07	4.39453e+07
FALSE	High	Master Protein	P21399	NO	Cytoplasmic aconitate hydratase [OS=Homo sapiens]	0	194.279	41	31	298	31	889	98.3	6.68	377.5	31	other metabolic processes;transport;developmental processes;other biological processes	cytosol;mitochondrion;ER/Golgi;other cell component	nucleic acid binding activity;other molecular function	Pf00330, Pf00694	48	ENSG00000122729	ACO1	D3DRK7; hsa:48; P21399; Q14652; Q5VZA7	Iron metabolism in placenta; TCA cycle and deficiency of pyruvate dehydrogenase complex (PDHc)	Iron uptake and transport	3	0	83.7	66.8	82.2	121.7	95.1	42.74	8.82	46.19	32.77	51.71	6.72299e+07	1.09468e+08	9.96548e+07	8.23508e+07	5.49824e+07	2.49464e+07	3.00139e+07	4.24321e+07	2.54519e+07	2.26574e+07	3.56985e+07
FALSE	High	Master Protein	Q15046	NO	Lysine--tRNA ligase [OS=Homo sapiens]	0	194.248	43	25	223	25	597	68	6.35	382.18	25	protein metabolism;RNA metabolism OR transcription;other metabolic processes;signal transduction;other biological processes	non-structural extracellular;plasma membrane;other membranes;cytosol;mitochondrion;nucleus;other cell component	nucleic acid binding activity;other molecular function	Pf00152, Pf01336	3735	ENSG00000065427	KARS1	A8MSK1; D3DUK4; hsa:3735; O14946; Q15046; Q96J25; Q9HB23		Selenoamino acid metabolism; Cytosolic tRNA aminoacylation; Mitochondrial tRNA aminoacylation	3	0	12.8	14.9	45.5	34.8	8.6	142.73	36.1	118.98	119.61	181.19	1.85574e+06	1.15573e+08	2.87765e+08	1.66536e+08	1.1484e+06	1.10173e+06	813073	4.61393e+06	2.7305e+06	2.02556e+06	1.67099e+06
FALSE	High	Master Protein	P17987	NO	T-complex protein 1 subunit alpha [OS=Homo sapiens]	0	193.971	51	24	195	24	556	60.3	6.11	315.29	24	cell organization and biogenesis;transport;other biological processes	cytosol;cytoskeleton;ER/Golgi;other cell component	other molecular function	Pf00118	6950	ENSG00000120438	TCP1	E1P5B2; hsa:6950; P17987; Q15556; Q5TCM3	16p11.2 proximal deletion syndrome	Association of TriC/CCT with target proteins during biosynthesis; Gene and protein expression by JAK-STAT signaling after Interleukin-12 stimulation; Formation of tubulin folding intermediates by CCT/TriC; Prefoldin mediated transfer of substrate to CCT/TriC; BBSome-mediated cargo-targeting to cilium; Cooperation of PDCL (PhLP1) and TRiC/CCT in G-protein beta folding; Folding of actin by CCT/TriC	8	0	76.8	18.4	78.1	68	13.1	118.15	62.15	79.1	92.82	112.52	1.26835e+07	1.63082e+08	247557388	1.25379e+08	2.85407e+06	3.18731e+06	4.47087e+06	6.29703e+06	2.60571e+07	3.50553e+06	1.89814e+06
FALSE	High	Master Protein	P26641	NO	Elongation factor 1-gamma [OS=Homo sapiens]	0	193.402	43	21	306	21	437	50.1	6.67	532.34	21	protein metabolism;other metabolic processes;other biological processes	cytosol;other cell component	nucleic acid binding activity	Pf00043, Pf00647, Pf02798	1937	ENSG00000254772	EEF1G	B4DTG2; hsa:1937; P26641; Q6PJ62; Q6PK31; Q96CU2; Q9P196	Translation factors	Signaling by ALK fusions and activated point mutants; Eukaryotic Translation Elongation	3	0	41.5	22.9	68.1	36.1	8.4	131.97	33.16	114.59	146.46	179.19	1.84986e+07	6.59541e+08	7.57979e+08	5.77386e+08	7.91742e+06	2.38228e+06	9.94697e+06	5.10394e+07	6.72223e+06	9.33663e+06	8.05059e+06
FALSE	High	Master Protein	P48637	NO	Glutathione synthetase [OS=Homo sapiens]	0	192.529	57	25	310	25	474	52.4	5.92	525.63	25	other metabolic processes;stress response;developmental processes;other biological processes	cytosol	other molecular function	Pf03199, Pf03917	2937	ENSG00000100983	GSS	B2R697; B6F210; E1P5P9; hsa:2937; P48637; Q4TTD9	Glutathione metabolism; Trans-sulfuration and one-carbon metabolism; Amino acid metabolism; One-carbon metabolism and related pathways; Ferroptosis; Gamma-glutamyl cycle for the biosynthesis and degradation of glutathione, including diseases; Metapathway biotransformation Phase I and II	Glutathione synthesis and recycling; Defective GSS causes GSS deficiency	9	0	79.4	51.8	72.5	65.6	19.4	114	43.37	91.05	92.21	153.14	5.33664e+07	4.25795e+08	3.29872e+08	2.72445e+08	4.65765e+06	6.04434e+06	1.1447e+07	4.73771e+07	2.98973e+07	3.14097e+07	2.31754e+07
FALSE	High	Master Protein	P49189	NO	4-trimethylaminobutyraldehyde dehydrogenase [OS=Homo sapiens]	0	191.852	46	22	419	22	494	53.8	5.87	669.99	22	cell organization and biogenesis;other metabolic processes	cytosol;other cell component	other molecular function	Pf00171	223	ENSG00000143149	ALDH9A1	B2R6X1; B4DXY7; B9EKV4; hsa:223; P49189; Q5VV90; Q6LCL1; Q9NZT7	GABA receptor signaling; Tryptophan metabolism; Fluoroacetic acid toxicity	Carnitine synthesis	4	0	58.9	48.5	87.6	89.7	16.2	130.32	11.6	102	69.99	162.45	4.41368e+07	4.09616e+08	2.41297e+08	1.36765e+08	1.20236e+07	9.02545e+06	8.28009e+06	3.04282e+07	1.64414e+07	2.01333e+07	2.37529e+07
FALSE	High	Master Protein	P50995	NO	Annexin A11 [OS=Homo sapiens]	0	191.743	42	23	245	22	505	54.4	7.65	459.67	23	cell cycle OR cell proliferation;transport;other biological processes	cytosol;cytoskeleton;nucleus;other cytoplasmic organelle;other cell component	other molecular function	Pf00191	311	ENSG00000122359	ANXA11	B4DVE7; hsa:311; P50995			0	1	24.8	21.3	118.4	45.7	5.2	147.85	71.77	102.01	126.38	191.45	1.05834e+07	1.83501e+08	9.9864e+07	1.99225e+08	1.18792e+06	524309	2.63827e+06	5.17205e+06	815603	5.75126e+06	2.61296e+06
FALSE	High	Master Protein	O43390	NO	Heterogeneous nuclear ribonucleoprotein R [OS=Homo sapiens]	0	190.911	42	24	236	18	633	70.9	8.13	346.52	24	RNA metabolism OR transcription;other metabolic processes	ER/Golgi;nucleus;other cell component	nucleic acid binding activity	Pf00076, Pf18360	10236	ENSG00000125944; ENSG00000282958	HNRNPR	hsa:10236; O43390; Q2L7G6; Q5TEH1; Q9BV64; S4R3J4	mRNA processing	mRNA Splicing - Major Pathway; Processing of Capped Intron-Containing Pre-mRNA	3	0	61.6	56.6	91.6	72.1	47	106.15	62.53	63.59	57.96	106.19	2.47517e+07	9.85053e+07	2.05025e+08	1.44723e+08	3.35888e+06	5.67442e+06	2.07282e+06	5.00348e+06	1.91992e+07	1.07231e+07	5.76758e+06
FALSE	High	Master Protein	Q16881	NO	Thioredoxin reductase 1, cytoplasmic [OS=Homo sapiens]	0	190.662	29	18	249	17	649	70.9	7.39	489.84	18	cell cycle OR cell proliferation;developmental processes;signal transduction;other biological processes	cytosol;mitochondrion;nucleus;other cell component	other molecular function	Pf00462, Pf02852, Pf07992	7296	ENSG00000198431	TXNRD1	B7Z1F4; B7Z3Y8; B7Z904; E9PMY9; F5H780; hsa:7296; Q16881; Q6FI31; Q6VB40; Q6VB41; Q6VB42; Q6VBP2; Q6VBP3; Q6VBP4; Q6VBP5; Q6VBP9; Q6VBQ0; Q6YNQ1; Q76P53; Q7LA96; Q8WVC8; Q99475; Q9UES8; Q9UH79	Selenium micronutrient network; Selenium micronutrient network ; Selenium micronutrient network; Nuclear receptors meta-pathway; NRF2 pathway; Oxidative stress response; Ferroptosis	Detoxification of Reactive Oxygen Species; Metabolism of ingested H2SeO4 and H2SeO3 into H2Se; TP53 Regulates Metabolic Genes; Interconversion of nucleotide di- and triphosphates; Nuclear events mediated by NFE2L2; Uptake and function of diphtheria toxin; PPARA activates gene expression; Metabolism of ingested MeSeO2H into MeSeH	15	1	43.1	42.4	89.2	81	25.8	114.35	43.21	87.95	100.08	116.31	5.12585e+06	7.43968e+07	1.80561e+08	8.7309e+07	3.77243e+06	2.55738e+06	4.67375e+06	8.36789e+06	8.03767e+06	6.33569e+06	4.68652e+06
FALSE	High	Master Protein	P12821	NO	Angiotensin-converting enzyme [OS=Homo sapiens]	0	190.181	28	30	126	30	1306	149.6	6.39	171.1	30	cell cycle OR cell proliferation;protein metabolism;other metabolic processes;stress response;transport;developmental processes;other biological processes	non-structural extracellular;plasma membrane;other membranes;cytoskeleton;other cytoplasmic organelle	signal transduction activity or receptor binding;cytoskeletal activity;other molecular function	Pf01401	1636	ENSG00000159640	ACE	B0LPF0; B4DXI3; E7EU16; hsa:1636; P12821; P22966; Q53YX9; Q59GY8; Q7M4L4	Renin-angiotensin-aldosterone system (RAAS); Conversion of angiotensinogen to angiotensin II ; SARS-CoV-2 and ACE2 receptor: molecular mechanisms; RAS and bradykinin pathways in COVID-19; ACE inhibitor pathway	Metabolism of Angiotensinogen to Angiotensins	6	0	129.2	62.3	77	112	49.3	111.48	27.04	28.46	116.36	48.43	2.39324e+06	1.31502e+08	108960705	5.19373e+07	1.36336e+07	3.75014e+06	6.27378e+06	1.65091e+07	7.33571e+06	7.10734e+06	6.71026e+06
FALSE	High	Master Protein	P33241	NO	Lymphocyte-specific protein 1 [OS=Homo sapiens]	0	190.052	68	15	57	15	339	37.2	4.74	169.32	15	stress response;signal transduction;other biological processes	plasma membrane;other membranes;cytoskeleton	cytoskeletal activity	Pf02029	4046	ENSG00000130592; ENSG00000288199	LSP1	B3KPP1; B3KRR6; E9PBV6; E9PFP3; hsa:4046; P33241; Q16096; Q53H48; Q6FHM3; Q9BUY8			0	0	13.2	8.1	10.9	8.7	11	193		171.95	40.28	39.7	487103	1.03726e+06	2.20847e+08	5.05717e+07	487454		319497		1.48567e+06	268396
FALSE	High	Master Protein	Q99832	NO	T-complex protein 1 subunit eta [OS=Homo sapiens]	0	189.938	46	22	167	22	543	59.3	7.65	289.05	22	transport;other biological processes	cytosol;cytoskeleton;other cell component	other molecular function	Pf00118	10574	ENSG00000135624	CCT7	A8K7E6; A8MWI8; B7WNW9; B7Z4T9; B7Z4Z7; hsa:10574; O14871; Q6FI26; Q99832	VEGFA-VEGFR2 signaling pathway; 16p11.2 proximal deletion syndrome	Formation of tubulin folding intermediates by CCT/TriC; RHOBTB1 GTPase cycle; Association of TriC/CCT with target proteins during biosynthesis; RHOBTB2 GTPase cycle; Prefoldin mediated transfer of substrate to CCT/TriC; Cooperation of PDCL (PhLP1) and TRiC/CCT in G-protein beta folding; Folding of actin by CCT/TriC	9	0	85.3	60.4	70.9	73.5	74.5	95.89	8.39	75.78	57.05	45.48	1.67062e+07	1.54037e+08	263161231	1.56171e+08	1.20489e+07	1.2854e+07	9.13368e+06	9.56756e+06	2.97459e+07	8.45462e+06	1.04399e+07
FALSE	High	Master Protein	Q05682	NO	Caldesmon [OS=Homo sapiens]	0	189.007	33	31	132	31	793	93.2	5.66	176.07	31	cell organization and biogenesis;developmental processes;other biological processes	plasma membrane;other membranes;cytosol;cytoskeleton	cytoskeletal activity;other molecular function	Pf02029	800	ENSG00000122786	CALD1	A8K0X1; hsa:800; Q05682; Q13978; Q13979; Q14741; Q14742; Q9UD91	Myometrial relaxation and contraction pathways	Smooth Muscle Contraction	2	0	59.7	47.2	138.8	190.2	44.5	97.49	6.95	90.5	100.25	63.06	3.76169e+07	3.08271e+07	4.86873e+07	2.535e+07	2.58233e+06	8.07309e+06	4.34126e+06	1.92337e+06	2509703	5.11388e+06	6.4445e+06
FALSE	High	Master Protein	P27487	NO	Dipeptidyl peptidase 4 [OS=Homo sapiens]	0	188.289	41	32	120	32	766	88.2	6.04	173.16	32	cell adhesion;protein metabolism;other metabolic processes;stress response;signal transduction;other biological processes	non-structural extracellular;plasma membrane;other membranes;other cell component	signal transduction activity or receptor binding;other molecular function	Pf00326, Pf00930	1803	ENSG00000197635	DPP4	hsa:1803; P27487; Q53TN1	Ferroptosis	Synthesis, secretion, and inactivation of Glucagon-like Peptide-1 (GLP-1); Synthesis, secretion, and inactivation of Glucose-dependent Insulinotropic Polypeptide (GIP)	3	0	91.5	74.4	146.2	81.1	112.7	36.02	31.66	60.36	68.39	146.88	1.68114e+07	4.70364e+07	4.52002e+07	3.10229e+07	1.0408e+07	1.21606e+07	6.06526e+06	1.01409e+07	33578664	1.10667e+07	9.7594e+06
FALSE	High	Master Protein	Q9Y230	NO	RuvB-like 2 [OS=Homo sapiens]	0	188.118	52	24	215	24	463	51.1	5.64	361.73	24	cell organization and biogenesis;protein metabolism;DNA metabolism;other metabolic processes;stress response;other biological processes	other membranes;cytosol;cytoskeleton;nucleus;other cell component	nucleic acid binding activity;other molecular function	Pf06068, Pf17856	10856	ENSG00000183207	RUVBL2	B3KQ59; E7ETE5; hsa:10856; Q6FIB9; Q6PK27; Q9Y230; Q9Y361		HATs acetylate histones; Telomere Extension By Telomerase	2	0	34.7	28.2	102.1	102.9	21.3	148.92	105.99	91.07	97.42	157.38	1.32125e+06	1.56461e+08	1.18053e+08	6.70915e+07	3.86212e+06	2.90728e+06	1.56366e+06	2.50122e+06	1.00358e+07	7.39874e+06	1.47328e+06
FALSE	High	Master Protein	Q13451	NO	Peptidyl-prolyl cis-trans isomerase FKBP5 [OS=Homo sapiens]	0	187.268	54	24	125	24	457	51.2	5.9	247.59	24	protein metabolism;other metabolic processes;other biological processes	cytosol;nucleus;other cell component	other molecular function	Pf00254, Pf00515	2289	ENSG00000096060	FKBP5	F5H7R1; hsa:2289; Q13451; Q59EB8; Q5TGM6	Farnesoid X receptor pathway; Nuclear receptors meta-pathway; MECP2 and associated Rett syndrome	HSP90 chaperone cycle for steroid hormone receptors (SHR) in the presence of ligand; ESR-mediated signaling; MECP2 regulates neuronal receptors and channels	6	0	15.7	19.3	34	41.8	29.7	134.48	96.59	102.03	70.55	83.02	3.81818e+06	8.98855e+07	1.20763e+08	9.14543e+07	1.26563e+06	1.47337e+06	957041	1.54592e+06	2.4259e+06	3.25189e+06	851686
FALSE	High	Master Protein	P00568	NO	Adenylate kinase isoenzyme 1 [OS=Homo sapiens]	0	187.165	71	15	362	15	194	21.6	8.63	778.68	15	other metabolic processes	cytosol;cytoskeleton;other cell component	kinase activity;other molecular function	Pf00406	203	ENSG00000106992	AK1	hsa:203; P00568; Q9BVK9; Q9UQC7		Interconversion of nucleotide di- and triphosphates	1	0	65.9	87.3	137.4	146.2	57.9	81.56	29.97	134.16	37.25	73.42	9.31755e+07	3.50742e+08	1.40128e+08	1.17928e+08	3.41112e+07	3.65026e+07	2.47736e+07	28832788	112021184	5.7903e+07	5.23589e+07
FALSE	High	Master Protein	O43491	NO	Band 4.1-like protein 2 [OS=Homo sapiens]	0	186.922	31	23	163	19	1005	112.5	5.44	247.58	23	cell cycle OR cell proliferation;cell organization and biogenesis;other biological processes	plasma membrane;other membranes;cytosol;cytoskeleton;nucleus;other cell component	cytoskeletal activity;other molecular function	Pf00373, Pf04382, Pf05902, Pf08736, Pf09379, Pf09380	2037	ENSG00000079819	EPB41L2	B4DHI8; E9PPD9; hsa:2037; O43491; Q5T4F0; Q68DV2	Splicing factor NOVA regulated synaptic proteins	Neurexins and neuroligins	2	4	26.2	34.3	47.9	51.8	31.3	147.64	91.81	88.52	127.98	83.15	5.63359e+06	1.52068e+08	1.41331e+08	7.64437e+07	1.35195e+06	1.80652e+06	808268	3.09848e+06	2.31656e+06	6.49959e+06	1.92253e+06
FALSE	High	Master Protein	Q9ULV4	NO	Coronin-1C [OS=Homo sapiens]	0	186.19	42	20	122	20	474	53.2	7.08	220.52	20	cell organization and biogenesis;transport;signal transduction;other biological processes	plasma membrane;other membranes;cytoskeleton;other cytoplasmic organelle;other cell component	cytoskeletal activity;other molecular function	Pf00400, Pf08953, Pf16300	23603	ENSG00000110880	CORO1C	A7MAP0; A7MAP1; B3KU12; hsa:23603; Q9NSK5; Q9ULV4			0	0	9.9	38.2	35.9	48	13.8	174.34	72.5	103.46	58.13	119.57	1.46e+07	3.28082e+07	5.3762e+08	3.23282e+08	249768	1.04846e+06	182193	2.37414e+06	1.40135e+06	3.84931e+06	1.66133e+07
FALSE	High	Master Protein	Q6P4A8	NO	Phospholipase B-like 1 [OS=Homo sapiens]	0	185.961	38	17	93	17	553	63.2	9.06	205.88	17	other metabolic processes	non-structural extracellular;cytosol;other cytoplasmic organelle	other molecular function	Pf04916	79887	ENSG00000121316	PLBD1	A8K4E9; hsa:79887; Q6P4A8; Q9BVV3; Q9H625		Acyl chain remodelling of PC; Acyl chain remodelling of PE; Acyl chain remodelling of PI; Hydrolysis of LPC	4	0	51.7	24.1	23.4	39.6	34.6	186.62	30.72	153.93	66.96	57.06	3.67363e+06	5.0238e+06	5.98062e+08	335558825	4.52095e+06	1.48397e+06	1.4375e+06	2.39971e+06	5.3569e+06	795526	1.72007e+06
FALSE	High	Master Protein	P22392	NO	Nucleoside diphosphate kinase B [OS=Homo sapiens]	0	185.9	74	11	551	2	152	17.3	8.41	926.87	11	cell adhesion;protein metabolism;other metabolic processes;signal transduction;other biological processes	non-structural extracellular;cytosol;other cell component	nucleic acid binding activity;kinase activity;other molecular function	Pf00334	4831; 654364	ENSG00000243678	NME2	A8MWA3; hsa:4831; hsa:654364; P22392; Q1WM23; Q6LCT6	Pyrimidine metabolism	Neutrophil degranulation; Interconversion of nucleotide di- and triphosphates; Azathioprine ADME	4	4	79	46	83.5	82	36.5	92.72	15.32	54.06	87.43	110.79	8.08953e+07	329385240	429724485	272794284	9.81962e+06	1.35308e+07	1.05495e+07	4.54508e+07	4.29995e+07	2.18188e+07	2.44092e+07
FALSE	High	Master Protein	Q96NY7	NO	Chloride intracellular channel protein 6 [OS=Homo sapiens]	0	185.745	39	18	89	17	704	73	4.37	176.43	18	transport;other biological processes	plasma membrane;other membranes;other cell component	signal transduction activity or receptor binding;transporter activity	Pf13410	54102	ENSG00000159212	CLIC6	A8K0U8; hsa:54102; Q8IX31; Q96NY7			0	1	42.6	60	185.1	114.7	44.6	140.88	106.54	122.42	115.85	46.6	872168	4.36584e+07	1.75176e+07	2.10731e+07	655019	2.95498e+06	942755	2.09269e+06	2646833	817900	8.08588e+06
FALSE	High	Master Protein	Q9Y265	NO	RuvB-like 1 [OS=Homo sapiens]	0	185.4	50	20	182	20	456	50.2	6.42	369.48	20	cell cycle OR cell proliferation;cell organization and biogenesis;protein metabolism;DNA metabolism;other metabolic processes;stress response;other biological processes	other membranes;cytosol;cytoskeleton;nucleus;other cell component	other molecular function	Pf06068, Pf17856	8607	ENSG00000175792; ENSG00000284901	RUVBL1	B2R5S0; hsa:8607; P82276; Q1KMR0; Q53HK5; Q53HL7; Q53Y27; Q9BSX9; Q9Y265	Gastric cancer network 1; lncRNA in canonical Wnt signaling and colorectal cancer	UCH proteinases; Ub-specific processing proteases; Deposition of new CENPA-containing nucleosomes at the centromere; Formation of the beta-catenin:TCF transactivating complex; HATs acetylate histones; Telomere Extension By Telomerase; DNA Damage Recognition in GG-NER	9	0	26.4	13.9	52.7	84.5	51.4	146.44	123.33	103.78	95.62	113.73	5.34542e+06	1.48358e+08	1.3137e+08	7.00009e+07	909229	1.44736e+06	2.47075e+06	2.53662e+06	5372546	4.99113e+06	474222
FALSE	High	Master Protein	Q9UQ80	NO	Proliferation-associated protein 2G4 [OS=Homo sapiens]	0	184.986	60	22	391	22	394	43.8	6.55	684.83	22	RNA metabolism OR transcription;other metabolic processes;other biological processes	non-structural extracellular;nucleus;other cytoplasmic organelle;other cell component	nucleic acid binding activity;other molecular function	Pf00557	5036	ENSG00000170515	PA2G4	hsa:5036; O43846; Q9UM59; Q9UQ80		Neutrophil degranulation	1	0	77.3	62.1	92.6	95.3	100.6	48.85	105.28	66.1	39.2	34.28	4.1398e+07	1.72062e+08	3.70572e+08	2.20226e+08	4.33827e+07	6.15828e+07	3.51229e+07	4.55953e+07	6.35283e+07	8.11624e+07	1.65337e+07
FALSE	High	Master Protein	P36871	NO	Phosphoglucomutase-1 [OS=Homo sapiens]	0	184.825	51	25	303	25	562	61.4	6.76	506.62	25	other metabolic processes	non-structural extracellular;cytosol;other cell component	other molecular function	Pf02878, Pf02879, Pf02880	5236	ENSG00000079739	PGM1	B2R5N9; B4DPV0; hsa:5236; P36871; Q16105; Q16106; Q5BKZ9; Q6NW22; Q86U74; Q96J40; Q9NTY4	Ectoderm differentiation; Clear cell renal cell carcinoma pathways; Glycogen synthesis and degradation; Disorders of galactose metabolism ; Disorders of fructose metabolism; Glucuronidation	Neutrophil degranulation; Glycogen synthesis; Defective PGM1 causes PGM1-CDG	9	0	30.2	49.2	115.8	148.1	30.4	126.3	66.48	100.68	67.65	137.73	4.54727e+06	1.38125e+08	2.74107e+08	1.76638e+08	9.58722e+06	2.83444e+06	3.00134e+06	7.75105e+06	1.15914e+06	1.56005e+07	7.81919e+06
FALSE	High	Master Protein	P41218	NO	Myeloid cell nuclear differentiation antigen [OS=Homo sapiens]	0	184.786	45	21	83	21	407	45.8	9.76	175.71	21	stress response;signal transduction;other biological processes	non-structural extracellular;cytosol;nucleus;other cytoplasmic organelle;other cell component	nucleic acid binding activity	Pf02758, Pf02760	4332	ENSG00000163563	MNDA	hsa:4332; P41218		Neutrophil degranulation	1	0	33.5	26.5	104.6	67.5	26.1	185.34	14.14	51.94	110.07	109.38	3.96894e+06	1.82326e+07	6.67016e+08	445414581	2.44658e+06	850213	2.649e+06	1.94932e+06	877343	1.90738e+06	3.24141e+06
FALSE	High	Master Protein	P80188	NO	Neutrophil gelatinase-associated lipocalin [OS=Homo sapiens]	0	184.599	63	14	182	14	198	22.6	8.91	328.12	14	stress response;transport;other biological processes	non-structural extracellular;other cell component	other molecular function	Pf00061	3934	ENSG00000148346	LCN2	A6NII8; B4DWV4; B7ZAA2; hsa:3934; P30150; P80188; Q5SYV9; Q5SYW0; Q6FGL5; Q92683	miRNAs involvement in the immune response in sepsis; Ciliary landscape	Neutrophil degranulation; Interleukin-4 and Interleukin-13 signaling; Iron uptake and transport; Metal sequestration by antimicrobial proteins	6	0	89	37.8	137.3	90.6	34.6	165.25	19.6	87.64	39.6	136.1	1.28669e+07	4.95474e+07	6.36981e+08	5.72515e+08	3.47063e+06	5223748	1.18333e+07	7.01321e+06	7.62655e+06	3.42347e+06	6.29213e+06
FALSE	High	Master Protein	Q99613	NO	Eukaryotic translation initiation factor 3 subunit C [OS=Homo sapiens]	0	184.054	30	27	172	27	913	105.3	5.68	276.27	27	cell organization and biogenesis;protein metabolism;other metabolic processes;other biological processes	cytosol;translational apparatus;other cell component	translation activity;nucleic acid binding activity;other molecular function	Pf01399, Pf05470	8663	ENSG00000184110	EIF3C	A8K7Z0; B2RXG3; B4E1D5; H3BRV0; hsa:8663; O00215; Q99613; Q9BW98	Translation factors; nsp1 from SARS-CoV-2 inhibits translation initiation in the host cell	L13a-mediated translational silencing of Ceruloplasmin expression; Translation initiation complex formation; Formation of a pool of free 40S subunits; Formation of the ternary complex, and subsequently, the 43S complex; Ribosomal scanning and start codon recognition; GTP hydrolysis and joining of the 60S ribosomal subunit	8	0	42.9	23.1	113.3	56	43.1	125.15	19.96	64.51	64.03	114.73	1.25765e+07	6.60317e+07	2.44914e+08	1.3645e+08	2.76373e+06	6.8059e+06	2.81964e+06	4.73791e+06	4.8282e+06	3.2335e+06	3.38426e+06
FALSE	High	Master Protein	P34913	NO	Bifunctional epoxide hydrolase 2 [OS=Homo sapiens]	0	183	55	23	114	23	555	62.6	6.28	157.78	23	other metabolic processes;other biological processes	cytosol;other cytoplasmic organelle	other molecular function	Pf00561, Pf00702	2053	ENSG00000120915	EPHX2	B2Z3B1; B3KTU8; B3KUA0; G3V134; hsa:2053; J3KPH7; P34913; Q16764; Q9HBJ1; Q9HBJ2	Eicosanoid metabolism via cytochrome P450 monooxygenases pathway; Familial hyperlipidemia type 2; ALA oxylipin metabolism; Linoleic acid oxylipin metabolism; Docosahexaenoic acid (DHA) oxylipin metabolism; Arachidonate epoxygenase / epoxide hydrolase; Metapathway biotransformation Phase I and II	Peroxisomal protein import; Synthesis of epoxy (EET) and dihydroxyeicosatrienoic acids (DHET); Biosynthesis of maresins	10	0	98.6	114.8	93.7	97.1	117.3	48.26	23.88	89.33	24.16	10.32	1.89216e+07	33703771	1.50708e+08	2.02601e+07	2.2934e+07	5.27231e+07	3.61244e+07	3.18666e+07	7.1123e+07	2.3167e+07	4.53028e+07
FALSE	High	Master Protein	P15531	NO	Nucleoside diphosphate kinase A [OS=Homo sapiens]	0	182.462	70	11	568	6	152	17.1	6.19	978.58	11	DNA metabolism;other metabolic processes;transport;developmental processes;other biological processes	plasma membrane;other membranes;cytosol;nucleus;other cell component	translation activity;kinase activity;other molecular function	Pf00334	4830	ENSG00000239672	NME1	hsa:4830; P15531; Q6FGK3; Q86XQ2; Q9UDJ6	Pyrimidine metabolism	Azathioprine ADME; Interconversion of nucleotide di- and triphosphates	3	6	82	58.1	75.6	87.3	50.4	74.96	42.12	56.58	60.88	82	1.91171e+08	7.00413e+08	8.47964e+08	6.50058e+08	4.78065e+07	5.50029e+07	3.5848e+07	1.19863e+08	1.81944e+08	8.54063e+07	6.42481e+07
FALSE	High	Master Protein	O14818	NO	Proteasome subunit alpha type-7 [OS=Homo sapiens]	0	181.986	67	17	325	17	248	27.9	8.46	623.4	17	protein metabolism;other metabolic processes	cytosol;nucleus;other cell component	other molecular function	Pf00227, Pf10584	5688	ENSG00000101182	PSMA7	B2R515; hsa:5688; O14818; Q5JXJ2; Q9BR53; Q9H4K5; Q9UEU8	Proteasome degradation; Alzheimer's disease and miRNA effects; Alzheimer's disease	FCERI mediated NF-kB activation; Downstream TCR signaling; Antigen processing: Ubiquitination & Proteasome degradation; Activation of NF-kappaB in B cells; Oxygen-dependent proline hydroxylation of Hypoxia-inducible Factor Alpha; ER-Phagosome pathway; Cross-presentation of soluble exogenous antigens (endosomes); SCF-beta-TrCP mediated degradation of Emi1; APC/C:Cdc20 mediated degradation of Secur…	61	0	71.3	57.1	80.2	77.4	39.8	98.19	37.05	68.18	83.42	99.18	3.98453e+07	2.21631e+08	5.14618e+08	3.14236e+08	1.41244e+07	1.84012e+07	1.05792e+07	2.18246e+07	6.20796e+07	2.46126e+07	2.00151e+07
FALSE	High	Master Protein	P12035	NO	Keratin, type II cytoskeletal 3 [OS=Homo sapiens]	0	181.756	30	28	645	7	628	64.4	6.48	1079.77	28	cell organization and biogenesis;other biological processes	cytosol;cytoskeleton		Pf00038, Pf16208	3850	ENSG00000186442	KRT3	A6NIS2; hsa:3850; P12035; Q701L8		Formation of the cornified envelope	2	4	101.5	84.1	69.6	138.8	129.9	114.22	22.7	100.03	83.49	148.4	8.77178e+06	1.50264e+06	6.22404e+06	1.89453e+06	2.64901e+06	1.53817e+06	1.8132e+06	1.58145e+06	2.76701e+07	1.10293e+06	2.11998e+06
FALSE	High	Master Protein	O60749	NO	Sorting nexin-2 [OS=Homo sapiens]	0	181.295	41	20	132	19	519	58.4	5.12	264.32	20	cell organization and biogenesis;transport	other membranes;cytosol;other cytoplasmic organelle;other cell component	signal transduction activity or receptor binding;other molecular function	Pf00787, Pf03700, Pf09325	6643	ENSG00000205302	SNX2	B3KN44; B4DEK4; B7Z408; hsa:6643; O43650; O60749; P82862; Q53XK8; Q597H6; Q9BTS8		Golgi Associated Vesicle Biogenesis	1	1	28.8	23.2	21.9	51.3	61.8	137.33	60.87	120.96	60.95	46.43	6.79018e+06	6.75031e+07	2.10638e+08	1.79907e+08	4.74926e+06	299290	1.35027e+06	4.243e+06	5.06889e+06	5.40115e+06	2.99039e+06
FALSE	High	Master Protein	P09455	NO	Retinol-binding protein 1 [OS=Homo sapiens]	0	181.113	86	15	322	15	135	15.8	5.11	613.02	15	other metabolic processes;transport;other biological processes	cytosol;nucleus;other cell component	other molecular function	Pf00061	5947	ENSG00000114115	RBP1	A8K2Q0; B7Z7A0; E7EWV0; F2Z2F2; hsa:5947; P09455; Q6FGX8	Retinoblastoma gene in cancer; Vitamin A and carotenoid metabolism	Retinoid metabolism and transport; The canonical retinoid cycle in rods (twilight vision); Retinoid cycle disease events	5	0	59.7	56.8	122.9	168.6	12.7	153.62	34	107.36	65.8	178.41	5.48759e+07	5.08914e+08	1.37076e+08	8.6444e+07	9.35207e+06	8.83636e+06	1.80927e+07	2.7493e+07	3.17304e+07	2.47224e+07	2.10526e+07
FALSE	High	Master Protein	O60763	NO	General vesicular transport factor p115 [OS=Homo sapiens]	0	179.233	30	24	101	24	962	107.8	4.91	201.98	24	cell organization and biogenesis;transport;signal transduction;other biological processes	other membranes;cytosol;cytoskeleton;ER/Golgi;nucleus;other cell component		Pf04869, Pf04871, Pf18770	8615	ENSG00000138768	USO1	B2RAQ0; hsa:8615; O60763; Q6PK63; Q86TB8; Q8N592		COPI-mediated anterograde transport; COPII-mediated vesicle transport; Golgi Cisternae Pericentriolar Stack Reorganization	3	0	23.6	39.9	25.1	62.5	99.1	136.79	59.64	95	68.35	73.27	243714	4.11691e+07	1.57653e+08	8.42071e+07		1.00284e+06	1.1003e+06	2.78e+06	1.82062e+06	1.62518e+06	5.55606e+06
FALSE	High	Master Protein	P54136	NO	Arginine--tRNA ligase, cytoplasmic [OS=Homo sapiens]	0	179.159	46	31	198	31	660	75.3	6.68	299.09	31	protein metabolism;RNA metabolism OR transcription;other metabolic processes	cytosol;nucleus;other cell component	nucleic acid binding activity;other molecular function	Pf00750, Pf03485, Pf05746	5917	ENSG00000113643	RARS1	B2RBS9; hsa:5917; P54136; Q53GY4; Q9BWA1	Amino acid metabolism	Cytosolic tRNA aminoacylation; Selenoamino acid metabolism	3	0	26.1	30.3	46.3	60.6	21.8	140	51.08	92.96	95.3	152.27	2.28959e+06	5.02259e+07	227078403	1.04023e+08	2.65636e+06	2.00467e+06	1.99785e+06	5.84311e+06	6.41858e+06	4.11547e+06	2.68572e+06
FALSE	High	Master Protein	O15067	NO	Phosphoribosylformylglycinamidine synthase [OS=Homo sapiens]	0	178.704	25	28	194	28	1338	144.6	5.76	284.1	28	other metabolic processes;other biological processes	cytosol	other molecular function	Pf02769, Pf13507, Pf18072, Pf18076	5198	ENSG00000178921	PFAS	A6H8V8; hsa:5198; O15067		Purine ribonucleoside monophosphate biosynthesis	1	0	84.9	67.9	104.8	66.3	37.2	67.94	14.48	66.19	69.31	81.74	11509095	4.90217e+07	1.02787e+08	6.45265e+07	5.22502e+06	3.20879e+06	1.28411e+07	1.61471e+07	1.18749e+07	1.05931e+07	1.19935e+07
FALSE	High	Master Protein	P26583	NO	High mobility group protein B2 [OS=Homo sapiens]	0	178.415	34	11	221	8	209	24	7.81	399.11	11	cell organization and biogenesis;DNA metabolism;other metabolic processes;stress response;developmental processes;signal transduction;other biological processes	non-structural extracellular;nucleus;other cell component	signal transduction activity or receptor binding;nucleic acid binding activity;other molecular function	Pf00505, Pf09011	3148	ENSG00000164104	HMGB2	B2R4K8; D3DP37; hsa:3148; P26583; Q5U072	Retinoblastoma gene in cancer; Ectoderm differentiation; Ectoderm differentiation	Apoptosis induced DNA fragmentation	4	0	29.4	30.3	97.2	104.3	15.1	170.3	18.23	102.92	67.06	165.33	9.34512e+06	2.7174e+07	4.78464e+08	2.64493e+08	2.20859e+06	1.83839e+06	3.02215e+06	4.09843e+06	3.30388e+06	2.74538e+06	4.94734e+06
FALSE	High	Master Protein	O94760	NO	N(G),N(G)-dimethylarginine dimethylaminohydrolase 1 [OS=Homo sapiens]	0	178.004	68	18	232	17	285	31.1	5.81	400.45	18	other metabolic processes;signal transduction;other biological processes	cytosol	other molecular function	Pf02274	23576	ENSG00000153904	DDAH1	hsa:23576; O94760; Q5HYC8; Q86XK5	Mesodermal commitment pathway; Nitric oxide metabolism in cystic fibrosis	eNOS activation	3	1	65.5	52.7	106.5	118.5	8	132.16	6.97	99.8	102.39	163.07	1.24674e+07	1.45396e+08	8.75363e+07	2.70318e+07	2.0496e+06	8.13689e+06	1.12158e+07	8.35775e+06	1509936	6.87991e+06	1.05582e+07
FALSE	High	Master Protein	P52272	NO	Heterogeneous nuclear ribonucleoprotein M [OS=Homo sapiens]	0	177.743	36	24	99	24	730	77.5	8.7	200.86	24	RNA metabolism OR transcription;other metabolic processes;stress response	nucleus;other cell component	nucleic acid binding activity;other molecular function	Pf00076, Pf11532	4670	ENSG00000099783	HNRNPM	hsa:4670; P52272; Q15584; Q8WZ44; Q96H56; Q9BWL9; Q9Y492	mRNA processing	mRNA Splicing - Major Pathway; FGFR2 alternative splicing; Processing of Capped Intron-Containing Pre-mRNA	4	0	63	39.8	71	55.9	29.8	104.44	23.35	85.77	59.27	129.68	4.03844e+07	3.12518e+08	3.27254e+08	2.62986e+08	9.69145e+06	8.47935e+06	1.04102e+07	2.96786e+07	3.62329e+07	1.63976e+07	1.63378e+07
FALSE	High	Master Protein	Q92841	NO	Probable ATP-dependent RNA helicase DDX17 [OS=Homo sapiens]	0	176.799	37	26	179	18	729	80.2	8.27	297.13	26	RNA metabolism OR transcription;other metabolic processes;stress response;signal transduction;other biological processes	cytosol;nucleus;other cell component	other molecular function	Pf00270, Pf00271	10521	ENSG00000100201	DDX17	B1AHM0; H3BLZ8; hsa:10521; Q69YT1; Q6ICD6; Q92841	Novel intracellular components of RIG-I-like receptor (RLR) pathway	SUMOylation of transcription cofactors	2	8	11.9	3.5	29.9	17.3	3.6	157.37	67.26	135.32	118.52	186.14	641411	4.73251e+07	3.5474e+08	1.81069e+08	714232		582192	597013	5.58259e+06	566184	279792
FALSE	High	Master Protein	Q15365	NO	Poly(rC)-binding protein 1 [OS=Homo sapiens]	0	176.246	62	15	133	11	356	37.5	7.09	278.78	15	other biological processes	cytosol;nucleus;other cell component	nucleic acid binding activity;other molecular function	Pf00013	5093	ENSG00000169564	PCBP1	hsa:5093; Q13157; Q14975; Q15365	Ferroptosis	mRNA Splicing - Major Pathway; Processing of Capped Intron-Containing Pre-mRNA	3	6	10.6	14.4	26.6	30.3	25.3	141.84	67.1	103.22	126.24	132.01	9.39026e+06	1.62708e+08	3.52037e+08	2.18476e+08	821889	845794	661291	1.61409e+06	855044	2713941	1345158
FALSE	High	Master Protein	P25786	NO	Proteasome subunit alpha type-1 [OS=Homo sapiens]	0	175.483	63	17	287	17	263	29.5	6.61	463.55	17	protein metabolism;other metabolic processes;other biological processes	cytosol;cytoskeleton;nucleus;other cell component	nucleic acid binding activity;other molecular function	Pf00227, Pf10584	5682	ENSG00000129084	PSMA1	A8K400; hsa:5682; P25786; Q53YE8; Q9BRV9	Proteasome degradation; Alzheimer's disease and miRNA effects; Alzheimer's disease	FCERI mediated NF-kB activation; Separation of Sister Chromatids; The role of GTSE1 in G2/M progression after G2 checkpoint; ER-Phagosome pathway; Regulation of PTEN stability and activity; Downstream TCR signaling; Interleukin-1 signaling; Cdc20:Phospho-APC/C mediated degradation of Cyclin A; ABC-family proteins mediated transport; Defective CFTR causes cystic fibrosis; Antigen processing: Ubiqu…	61	0	51.4	53.2	86.2	82.2	43.7	105.97	50.63	76.08	83.46	87.6	1.91731e+07	1.46803e+08	4.77701e+08	2.97869e+08	1.49155e+07	1.86156e+07	1.05349e+07	2.24425e+07	3.81703e+07	2.17472e+07	1.42949e+07
FALSE	High	Master Protein	Q9Y262	NO	Eukaryotic translation initiation factor 3 subunit L [OS=Homo sapiens]	0	175.417	37	22	159	22	564	66.7	6.34	220.22	22	cell organization and biogenesis;protein metabolism;other metabolic processes;other biological processes	cytosol;translational apparatus;nucleus;other cell component	nucleic acid binding activity	Pf10255	51386	ENSG00000100129	EIF3L	B2RDG6; B4DYB2; G8JLH4; hsa:51386; Q53HQ1; Q53HT4; Q5QTR1; Q5TI15; Q6ICD2; Q9Y262		L13a-mediated translational silencing of Ceruloplasmin expression; Translation initiation complex formation; Formation of a pool of free 40S subunits; Formation of the ternary complex, and subsequently, the 43S complex; Ribosomal scanning and start codon recognition; GTP hydrolysis and joining of the 60S ribosomal subunit	6	0	30.8	12.7	65.1	68.5	11.6	139.72	87.17	71.37	76.61	171.59	2.89477e+06	6.13415e+07	2.89784e+08	1.62537e+08	2.1876e+06	1.67086e+06	3.75441e+06	4.21079e+06	1.8522e+07	3.20826e+06	1.0587e+06
FALSE	High	Master Protein	Q9HC38	NO	Glyoxalase domain-containing protein 4 [OS=Homo sapiens]	0	175.416	64	20	408	20	313	34.8	5.6	760.04	20		mitochondrion			51031	ENSG00000167699	GLOD4	D3DTG9; D3DTH1; hsa:51031; Q96B89; Q9H3J8; Q9HC37; Q9HC38; Q9NVN1			0	0	37.8	63.3	125.4	88.7	43	92.09	47.22	96.64	58.68	113.14	8.75623e+07	2.94795e+08	3.30299e+08	1.51026e+08	1.21755e+07	1.8958e+07	1.43989e+07	2.51642e+07	3.16024e+07	4.42258e+07	3.07107e+07
FALSE	High	Master Protein	Q9NYU2	NO	UDP-glucose:glycoprotein glucosyltransferase 1 [OS=Homo sapiens]	0	174.031	22	32	101	32	1555	177.1	5.63	168.74	32	protein metabolism;other metabolic processes;stress response;other biological processes	ER/Golgi;other cell component	other molecular function	Pf06427, Pf18400, Pf18401, Pf18402, Pf18403, Pf18404	56886	ENSG00000136731	UGGT1	hsa:56886; Q53QP2; Q53SL3; Q8IW30; Q9H8I4; Q9NYU2	IL-18 signaling pathway	ER Quality Control Compartment (ERQC)	2	0	204.7	55.3	17	19.1	52.3	93.51	75.88	56.01	65.09	117.95	2.30295e+06	5.97663e+07	101073524	1.24826e+08	1.64555e+07	291866		513389	5.34593e+07	2.55765e+06	1.17913e+07
FALSE	High	Master Protein	Q7Z794	NO	Keratin, type II cytoskeletal 1b [OS=Homo sapiens]	0	173.765	40	27	604	21	578	61.9	5.99	911.49	27		cytosol;cytoskeleton		Pf00038, Pf16208	374454	ENSG00000189182	KRT77	hsa:374454; Q7RTS8; Q7Z794		Formation of the cornified envelope	2	1	40.8	55.7	41.8	80.9	308.5	101.2	94.82	58.45	98.68	103.38	2.69204e+07	1.9775e+07	1.22633e+08	1.09497e+08	1.10085e+08	1.74358e+07	1.2263e+07	2.28244e+07	3.2741e+07	1.026e+07	7.23183e+07
FALSE	High	Master Protein	P41091	NO	Eukaryotic translation initiation factor 2 subunit 3 [OS=Homo sapiens]	0	173.637	47	18	148	18	472	51.1	8.4	260.32	18	cell organization and biogenesis;protein metabolism;other metabolic processes;other biological processes	cytosol;other cell component	nucleic acid binding activity;other molecular function	Pf00009, Pf03144, Pf09173	1968	ENSG00000130741	EIF2S3	A0A024RBY4; A8K2Y2; B2R5N2; B5BTZ4; hsa:1968; P41091; Q53HK3	Translation factors; nsp1 from SARS-CoV-2 inhibits translation initiation in the host cell	ABC-family proteins mediated transport; L13a-mediated translational silencing of Ceruloplasmin expression; Translation initiation complex formation; Formation of the ternary complex, and subsequently, the 43S complex; Ribosomal scanning and start codon recognition; GTP hydrolysis and joining of the 60S ribosomal subunit; Response of EIF2AK1 (HRI) to heme deficiency; PERK regulates gene expression…	12	0	80.5	22.5	60.7	81.1	35.8	109.73	100.67	92.16	67.88	103.4	5.8548e+06	6.63738e+07	1.40699e+08	7.9015e+07	1.60124e+06	2.04238e+06	5.25307e+06	4.267e+06	1.42661e+07	3.60925e+06	844767
FALSE	High	Master Protein	P21291	NO	Cysteine and glycine-rich protein 1 [OS=Homo sapiens]	0	173.253	69	12	294	12	193	20.6	8.57	534.4	12	cell organization and biogenesis;other biological processes	cytoskeleton;nucleus;other cell component	cytoskeletal activity;other molecular function	Pf00412	1465	ENSG00000159176	CSRP1	A8K268; hsa:1465; P21291; Q5U0J2	MECP2 and associated Rett syndrome; VEGFA-VEGFR2 signaling pathway	MTF1 activates gene expression	3	0	60.2	71.2	124.4	188.8	85.4	80.35	14.45	95.56	66.07	54.88	1.52168e+08	1.45165e+08	144439986	9.55028e+07	2.54198e+07	5.88147e+07	2.04048e+07	2.42816e+07	1.03906e+07	4.37264e+07	4.95281e+07
FALSE	High	Master Protein	P52597	NO	Heterogeneous nuclear ribonucleoprotein F [OS=Homo sapiens]	0	172.748	47	14	151	12	415	45.6	5.58	305.02	14	RNA metabolism OR transcription;other metabolic processes;other biological processes	plasma membrane;other membranes;cytosol;nucleus;other cell component	nucleic acid binding activity	Pf00076, Pf08080	3185	ENSG00000169813	HNRNPF	B3KM84; hsa:3185; P52597; Q5T0N2; Q96AU2	MECP2 and associated Rett syndrome	Gene and protein expression by JAK-STAT signaling after Interleukin-12 stimulation; mRNA Splicing - Major Pathway; Processing of Capped Intron-Containing Pre-mRNA; FGFR2 alternative splicing	5	0	45.3	22.8	119.2	52.6	9.5	131.15	4.85	44.59	74.69	165.33	1.16057e+07	1.13309e+08	308592619	1.77172e+08	1.26137e+06	1.14543e+06	2.78659e+06	9.79971e+06	3.23646e+06	3.77679e+06	4.90325e+06
FALSE	High	Master Protein	A0AVT1	NO	Ubiquitin-like modifier-activating enzyme 6 [OS=Homo sapiens]	0	172.391	31	27	126	27	1052	117.9	6.14	194.65	27	cell organization and biogenesis;protein metabolism;other metabolic processes;stress response;developmental processes;other biological processes	cytosol;nucleus;other cell component	other molecular function	Pf00899, Pf09358, Pf10585, Pf16190, Pf16191	55236	ENSG00000033178	UBA6	A0AVT1; A6N8M7; B2RAV3; hsa:55236; Q4W5K0; Q6UV21; Q86T78; Q86TC7; Q8N5T3; Q8N9E4; Q9H3T7; Q9NVC9		Synthesis of active ubiquitin: roles of E1 and E2 enzymes; Antigen processing: Ubiquitination & Proteasome degradation	2	0	88.6	37.9	43.2	32.8	33.3	104.06	86.99	127.07	106.68	77.98	1.58112e+06	2.74863e+07	1.21503e+08	6.99897e+07	4.25882e+06	8.66774e+06	2.49916e+06	5.73863e+06	1.41924e+07	1.12158e+06	6.54508e+06
FALSE	High	Master Protein	Q07960	NO	Rho GTPase-activating protein 1 [OS=Homo sapiens]	0	172.354	53	19	104	19	439	50.4	6.29	204.39	19	transport;signal transduction;other biological processes	other membranes;cytosol;other cytoplasmic organelle;other cell component	enzyme regulator activity;other molecular function	Pf00620, Pf13716	392	ENSG00000175220	ARHGAP1	D3DQQ6; hsa:392; Q07960		RHOC GTPase cycle; RAC1 GTPase cycle; RAC2 GTPase cycle; RAC3 GTPase cycle; RHOA GTPase cycle; CDC42 GTPase cycle; RHOQ GTPase cycle; RHOB GTPase cycle; RHOJ GTPase cycle; RND2 GTPase cycle; RHOG GTPase cycle; RHOD GTPase cycle; RHOF GTPase cycle	13	0	15.8	30.1	73.1	54.1	31.9	142.04	46.3	59.35	58.37	114.36	7.90089e+06	4.18894e+07	1.60355e+08	1.1314e+08	1.20289e+06	1.05537e+06	291491	1.30211e+06	928463	2.86836e+06	2.0212e+06
FALSE	High	Master Protein	P49591	NO	Serine--tRNA ligase, cytoplasmic [OS=Homo sapiens]	0	171.639	44	18	164	18	514	58.7	6.43	237.76	18	protein metabolism;RNA metabolism OR transcription;other metabolic processes;other biological processes	cytosol;nucleus;other cell component	nucleic acid binding activity;other molecular function	Pf00587, Pf02403	6301	ENSG00000031698	SARS1	B2R6Y9; hsa:6301; P49591; Q5T5C8; Q9NSE3	VEGFA-VEGFR2 signaling pathway	Selenocysteine synthesis; Cytosolic tRNA aminoacylation	3	0	32.8	20.6	52.3	54.5	7.5	131.19	39.02	106.63	96.67	178.41	6.91002e+06	9.04232e+07	1.6555e+08	1.02842e+08	1.12491e+06	334419	1.30849e+06	3.87308e+06	1.64959e+06	2.38461e+06	1.88183e+06
FALSE	High	Master Protein	P25325	NO	3-mercaptopyruvate sulfurtransferase [OS=Homo sapiens]	0	171.593	73	18	284	17	297	33.2	6.6	506.55	18	other metabolic processes;developmental processes;other biological processes	cytosol;mitochondrion;other cell component	other molecular function	Pf00581	4357	ENSG00000128309	MPST	A8MZ34; B3KP52; hsa:4357; J3KPV7; O75750; P25325; Q6FHN9	Trans-sulfuration pathway; Amino acid metabolism	Degradation of cysteine and homocysteine	3	2	85	82.2	87.1	74.6	44.3	98.28	34.33	62.68	68.14	84.62	5.1484e+07	1.12775e+08	6.38503e+07	2.72001e+07	3.89061e+06	6.48084e+06	3.6242e+06	1.42475e+07	2.93237e+07	1.30577e+07	1.10642e+07
FALSE	High	Master Protein	P17655	NO	Calpain-2 catalytic subunit [OS=Homo sapiens]	0	171.581	30	19	222	19	700	79.9	4.98	396.72	19	protein metabolism;other metabolic processes;stress response;developmental processes;other biological processes	plasma membrane;other membranes;cytosol;cytoskeleton;mitochondrion;ER/Golgi;nucleus;other cytoplasmic organelle;other cell component	cytoskeletal activity;other molecular function	Pf00648, Pf01067, Pf13833	824	ENSG00000162909	CAPN2	A6NDG7; B7ZA96; E7ES58; hsa:824; P17655; Q16738; Q6PJT3; Q8WU26; Q9HBB1	Integrin-mediated cell adhesion; Alzheimer's disease and miRNA effects; Focal adhesion; VEGFA-VEGFR2 signaling pathway; Alzheimer's disease	Degradation of the extracellular matrix; Deregulated CDK5 triggers multiple neurodegenerative pathways in Alzheimer's disease models	7	0	10	7.2	125.4	82.7	11.5	148.23	102.06	143.91	99.36	160.62	135334	1.86626e+08	2.25148e+08	1.16545e+08	1.05837e+06	532794	1.21902e+06	6.67835e+06	659060	2.2131e+06	497554
FALSE	High	Master Protein	P15121	NO	Aldo-keto reductase family 1 member B1 [OS=Homo sapiens]	0	169.651	63	16	306	15	316	35.8	6.98	500.93	16	other metabolic processes;stress response;developmental processes;other biological processes	non-structural extracellular;cytosol;nucleus	other molecular function	Pf00248	231	ENSG00000085662	AKR1B1	B2R8N3; hsa:231; P15121; Q5U031; Q6FGA4; Q6ICP2; Q9BS21; Q9UCI9	Eicosanoid metabolism via cyclooxygenases (COX); Disorders of galactose metabolism ; Polyol pathway; Metapathway biotransformation Phase I and II	Pregnenolone biosynthesis; Fructose biosynthesis	6	0	20	25.8	99.4	61.6	6.6	129.64	2.71	92.41	37.51	175.28	1.67981e+07	8.9491e+07	3.80171e+08	2.41535e+08	7.33432e+06	4.63008e+06	5.19545e+06	1.05957e+07	4.37529e+06	9.92951e+06	1.43459e+07
FALSE	High	Master Protein	P23246	NO	Splicing factor, proline- and glutamine-rich [OS=Homo sapiens]	0	168.974	28	22	129	21	707	76.1	9.44	282.61	22	cell organization and biogenesis;protein metabolism;DNA metabolism;RNA metabolism OR transcription;other metabolic processes;stress response;transport;other biological processes	cytosol;nucleus;other cell component	nucleic acid binding activity;other molecular function	Pf00076, Pf08075	6421	ENSG00000116560	SFPQ	hsa:6421; P23246; P30808; Q5SZ71	mRNA processing; Type 2 papillary renal cell carcinoma	Suppression of apoptosis; PTK6 Regulates Proteins Involved in RNA Processing	4	1	64.3	39.7	96.3	69.1	18.4	115.13	26.7	76.12	62.12	140.53	1.13989e+08	7.39627e+08	1862522042	9.95682e+08	2.10381e+07	1.79898e+07	2.2597e+07	1.10382e+08	5.30735e+07	6.11147e+07	5.79885e+07
FALSE	High	Master Protein	P19878	NO	Neutrophil cytosol factor 2 [OS=Homo sapiens]	0	168.425	46	22	63	22	526	59.7	6.16	138.37	22	other metabolic processes;stress response;transport	plasma membrane;other membranes;cytosol;other cytoplasmic organelle;other cell component	enzyme regulator activity;other molecular function	Pf00018, Pf00564, Pf13181	4688	ENSG00000116701	NCF2	B2R6Q1; B4DKQ7; B4DQA7; E9PHJ2; E9PHX3; hsa:4688; P19878; Q2PP06; Q8NFC7; Q9BV51	Brain-derived neurotrophic factor (BDNF) signaling pathway; VEGFA-VEGFR2 signaling pathway; Microglia pathogen phagocytosis pathway; TYROBP causal network in microglia; IL-18 signaling pathway; p53 transcriptional gene network	RAC1 GTPase cycle; RAC2 GTPase cycle; RAC3 GTPase cycle; VEGFA-VEGFR2 Pathway; Detoxification of Reactive Oxygen Species; RHO GTPases Activate NADPH Oxidases; ROS and RNS production in phagocytes; Cross-presentation of particulate exogenous antigens (phagosomes)	14	0	51	34.4	43.8	25.2	28.4	164.88	7.42	54.04	47.42	67.03	4.85009e+06	7056553	1.73613e+08	1.32387e+08	1.62008e+06	1.02814e+06	2.23176e+06	2332243	2.7739e+06	1.59552e+06	1.99748e+06
FALSE	High	Master Protein	P19013	NO	Keratin, type II cytoskeletal 4 [OS=Homo sapiens]	0	168.35	42	26	300	17	520	56.1	6.61	505.04	26	cell organization and biogenesis;other biological processes	cytosol;cytoskeleton;other cell component		Pf00038, Pf16208	3851	ENSG00000170477	KRT4	B4DRS2; F8VS64; hsa:3851; P19013; Q6GTR8; Q96LA7; Q9BTL1		Formation of the cornified envelope	2	0	105.4	82.4	60.6	181.7	71	110.95	126.71	70.13	52.99	172.02	4.39266e+07	13965392	3.47762e+07	1.07975e+07	8.75482e+06	2.16947e+06	1.3279e+06	4.18499e+06	32430741	1.9719e+07	1.50487e+06
FALSE	High	Master Protein	P17661	NO	Desmin [OS=Homo sapiens]	0	168.301	50	27	287	22	470	53.5	5.27	474.75	27	cell organization and biogenesis;other biological processes	plasma membrane;other membranes;cytosol;cytoskeleton;nucleus;other cell component	cytoskeletal activity;other molecular function	Pf00038, Pf04732	1674	ENSG00000175084	DES	hsa:1674; P17661; Q15787; Q549R7; Q549R8; Q549R9; Q8IZR1; Q8IZR6; Q8NES2; Q8NEU6; Q8TAC4; Q8TCX2; Q8TD99; Q9UHN5; Q9UJ80	Arrhythmogenic right ventricular cardiomyopathy; Striated muscle contraction pathway; IL-18 signaling pathway; Synthesis of ceramides and 1-deoxyceramides	Striated Muscle Contraction	5	0	74.7	76.2	119.5	118	104	67.02	16.69	54.83	43.98	74.98	2.88509e+07	3.25653e+07	4.90062e+07	6.5967e+07	4.78084e+06	2.00884e+07	6.33504e+06	6.44218e+06	4.01583e+06	1.11613e+07	1.96732e+07
FALSE	High	Master Protein	O95678	NO	Keratin, type II cytoskeletal 75 [OS=Homo sapiens]	0	168.222	24	23	661	2	551	59.5	7.74	1234.03	23	developmental processes	cytosol;cytoskeleton	other molecular function	Pf00038, Pf16208	9119	ENSG00000170454	KRT75	B4DQU4; hsa:9119; O95678; Q9NSA9		Formation of the cornified envelope	2	0	92.2	84	70.8	63.8	285.2	90.22	115.71	93.94	86.11	102.12	33781760	28935588	5.89041e+06	27792862	1.02604e+08	58787984	3.77674e+07	1.35332e+07	140671324	7.0122e+06	97502320
FALSE	High	Master Protein	Q9NPH2	NO	Inositol-3-phosphate synthase 1 [OS=Homo sapiens]	0	168.038	35	16	253	16	558	61	5.76	369.81	16	other metabolic processes	cytosol;other cell component	other molecular function	Pf01658, Pf07994	51477	ENSG00000105655	ISYNA1	B3KRT1; G5E9U0; hsa:51477; Q6NXT5; Q7Z525; Q9BT65; Q9H2Y2; Q9NPH2; Q9NSU0; Q9NVW7		Synthesis of IP2, IP, and Ins in the cytosol	1	0	46.7	45.6	89	143.8	30.5	131.56	38.76	80.38	91.02	119.72	8.17317e+06	2.18956e+08	1.02115e+08	7.65421e+07	1.14974e+07	6.5786e+06	8.94014e+06	1.35019e+07	1.67555e+07	1.29349e+07	1.02484e+07
FALSE	High	Master Protein	P51858	NO	Hepatoma-derived growth factor [OS=Homo sapiens]	0	167.412	69	18	227	17	240	26.8	4.73	360.62	18	signal transduction;other biological processes	nucleus;other cell component	signal transduction activity or receptor binding;cytoskeletal activity;nucleic acid binding activity;other molecular function	Pf00855	3068	ENSG00000143321	HDGF	B3KU21; D3DVC9; hsa:3068; P51858; Q5SZ07; Q5SZ08; Q5SZ09	IL-18 signaling pathway	XBP1(S) activates chaperone genes	2	1	31.9	19.9	90.6	70.3	9.6	127.62	66.61	110.48	66.11	168.89	2.06829e+07	179712466	4.02988e+08	2.48893e+08	1.26826e+06	1.03388e+06	4.14072e+06	1.51083e+07	1.1007e+06	1.16246e+07	5.81284e+06
FALSE	High	Master Protein	P62826	NO	GTP-binding nuclear protein Ran [OS=Homo sapiens]	0	166.908	52	14	411	14	216	24.4	7.49	808.82	14	cell cycle OR cell proliferation;cell organization and biogenesis;DNA metabolism;other metabolic processes;transport;developmental processes;other biological processes	cytosol;cytoskeleton;nucleus;other cytoplasmic organelle;other cell component	other molecular function	Pf00071	5901	ENSG00000132341	RAN	A8K3Z8; hsa:5901; P17080; P28746; P28747; P62826; Q6IPB2; Q86V08; Q8NI90; Q9CSP3; Q9CWI7; Q9CZA2; Q9UDJ5; Q9UEU9	Androgen receptor signaling pathway; miRNA biogenesis; 22q11.2 copy number variation syndrome	tRNA processing in the nucleus; Rev-mediated nuclear export of HIV RNA; NEP/NS2 Interacts with the Cellular Export Machinery; Nuclear import of Rev protein; Transcriptional regulation by small RNAs; MicroRNA (miRNA) biogenesis; Regulation of cholesterol biosynthesis by SREBP (SREBF); Postmitotic nuclear pore complex (NPC) reformation	11	0	113.5	43.3	81	78.2	23.6	75.85	5.78	59.11	39.51	118.25	1.99304e+08	4.69114e+08	7.72608e+08	5.45843e+08	2.53883e+07	4.06557e+07	2.58603e+07	4.62006e+07	2.37853e+08	3.57608e+07	4.58198e+07
FALSE	High	Master Protein	P46777	NO	60S ribosomal protein L5 [OS=Homo sapiens]	0	166.862	44	15	191	15	297	34.3	9.72	394.22	15	cell organization and biogenesis;protein metabolism;RNA metabolism OR transcription;other metabolic processes;other biological processes	cytosol;ER/Golgi;translational apparatus;nucleus;other cell component	enzyme regulator activity;nucleic acid binding activity;other molecular function	Pf14204, Pf17144	6125	ENSG00000122406	RPL5	hsa:6125; P46777; Q32LZ3; Q53HH6; Q9H3F4	VEGFA-VEGFR2 signaling pathway; Cytoplasmic ribosomal proteins	Regulation of expression of SLITs and ROBOs; Major pathway of rRNA processing in the nucleolus and cytosol; L13a-mediated translational silencing of Ceruloplasmin expression; Formation of a pool of free 40S subunits; GTP hydrolysis and joining of the 60S ribosomal subunit; SRP-dependent cotranslational protein targeting to membrane; Peptide chain elongation; Nonsense Mediated Decay (NMD) enhanced…	15	0	34.3	40.1	54.5	47.7	29.7	133.03	18.26	122.97	111.8	136.03	2.8692e+06	4.79407e+07	241626488	1.42851e+08	2.8155e+06	7.21579e+06	2.74464e+06	6.51781e+06	11248495	6.42504e+06	6.89069e+06
FALSE	High	Master Protein	P42330	NO	Aldo-keto reductase family 1 member C3 [OS=Homo sapiens]	0	166.71	71	20	220	14	323	36.8	7.94	300.97	20	other metabolic processes;stress response;developmental processes;signal transduction;other biological processes	cytosol;nucleus;other cell component	other molecular function	Pf00248	8644	ENSG00000196139	AKR1C3	A8K2V0; B4DL37; hsa:8644; P42330; Q5T2L1; Q96DJ1; Q96KI8; Q99530; Q9UCX1; Q9UII3; Q9UKL9	Ferroptosis; Benzo(a)pyrene metabolism; Metapathway biotransformation Phase I and II; Prostaglandin synthesis and regulation	Retinoid metabolism and transport; Synthesis of Prostaglandins (PG) and Thromboxanes (TX); Synthesis of bile acids and bile salts via 7alpha-hydroxycholesterol; Synthesis of bile acids and bile salts via 24-hydroxycholesterol; RA biosynthesis pathway; Synthesis of bile acids and bile salts via 27-hydroxycholesterol	10	6	68.3	79.8	110.3	119.7	14.6	135.59	23.62	136.7	73.17	176.15	1.79188e+07	1.51193e+08	7.8241e+07	2.78234e+07	2.98991e+06	3.25619e+06	7.08681e+06	1.21331e+07	4.58835e+06	1.24084e+07	1.23148e+07
FALSE	High	Master Protein	Q12905	NO	Interleukin enhancer-binding factor 2 [OS=Homo sapiens]	0	166.345	53	15	162	15	390	43	5.26	315.87	15	other biological processes	nucleus;other cell component	nucleic acid binding activity	Pf07528	3608	ENSG00000143621	ILF2	A6NDB0; B2R8G7; hsa:3608; Q12905; Q5SR10; Q5SR11; Q7L7R3; Q9BWD4; Q9P1N0	B cell receptor signaling pathway	Neutrophil degranulation	2	0	13.4	6.2	117.3	41	5.3	148.31	98.14	97.04	101.59	191.69	447478	7.12696e+07	1.91916e+08	1.7552e+08	138092	889063	182833	5.49865e+06	2.77718e+06	1.14534e+06	287765
FALSE	High	Master Protein	P50552	NO	Vasodilator-stimulated phosphoprotein [OS=Homo sapiens]	0	166.139	43	15	80	15	380	39.8	8.94	163.63	15	cell organization and biogenesis;developmental processes	plasma membrane;other membranes;cytosol;cytoskeleton;other cell component	cytoskeletal activity;other molecular function	Pf00568, Pf08776	7408	ENSG00000125753	VASP	B2RBT9; hsa:7408; P50552; Q6PIZ1; Q93035	Integrin-mediated cell adhesion; Focal adhesion	Signaling by ROBO receptors; Generation of second messenger molecules; Cell-extracellular matrix interactions	5	0	20.1	19	53	26.2	11.4	174.72	32.3	77.29	52.28	146.46	1.49324e+06	1.28347e+07	1.84633e+08	1.35841e+08	535793	1.25917e+06	275885	1.07111e+06	2.21029e+06	1.14446e+06	999682
FALSE	High	Master Protein	P20810	NO	Calpastatin [OS=Homo sapiens]	0	166.111	36	17	194	17	708	76.5	5.07	301.35	17	cell organization and biogenesis;other biological processes	other membranes;cytosol;ER/Golgi;other cell component	enzyme regulator activity	Pf00748	831	ENSG00000153113	CAST	B7Z468; G5E946; G5E9D3; hsa:831; O95360; P20810; Q05DE8; Q7Z4K0; Q96D08; Q9H1Z5		Degradation of the extracellular matrix; Deregulated CDK5 triggers multiple neurodegenerative pathways in Alzheimer's disease models	2	0	82.3	64.8	119.5	150.3	31.5	82.47	17.53	65.35	35.79	51.34	1.41331e+07	42307815	7.50441e+07	2.88623e+07	2.21e+06	8.52327e+06	3.75376e+06	1.97031e+06	5.89152e+06	5.80089e+06	6.28677e+06
FALSE	High	Master Protein	Q9P258	NO	Protein RCC2 [OS=Homo sapiens]	0	165.689	42	18	104	18	522	56	8.78	170.77	18	cell adhesion;cell cycle OR cell proliferation;cell organization and biogenesis;signal transduction;other biological processes	plasma membrane;other membranes;cytosol;cytoskeleton;nucleus;other cytoplasmic organelle;other cell component	enzyme regulator activity;cytoskeletal activity;other molecular function	Pf00415	55920	ENSG00000179051; ENSG00000281540	RCC2	hsa:55920; Q8IVL9; Q9BSN6; Q9NPV8; Q9P258		Separation of Sister Chromatids; Resolution of Sister Chromatid Cohesion; RHO GTPases Activate Formins; EML4 and NUDC in mitotic spindle formation; Amplification of signal from unattached kinetochores via a MAD2 inhibitory signal	6	0	25.7	18	50.1	11.9	5.4	167.49	11.29	115.34	120.49	189.73	1.25483e+06	7.14381e+06	191222684	1.3994e+08		113805	1.28886e+06	1.85381e+06	2.24199e+06	863077	1.40829e+06
FALSE	High	Master Protein	P48444	NO	Coatomer subunit delta [OS=Homo sapiens]	0	165.367	44	22	133	22	511	57.2	6.21	219.1	22	transport;developmental processes;other biological processes	other membranes;cytosol;ER/Golgi		Pf00928, Pf01217	372	ENSG00000095139	ARCN1	B4E1X2; E9PEU4; hsa:372; P48444; Q52M80	miR-517 relationship with ARCN1 and USP1	COPI-dependent Golgi-to-ER retrograde traffic; COPI-mediated anterograde transport	3	0	20.3	8.6	21.9	24.1	47.3	149.86	78.98	97.83	126.82	102.07	1.45723e+06	1.24112e+08	1.2964e+08	8.23353e+07	435990	1.22518e+06	177115	1.41437e+06	1.97298e+06	833363	328328
FALSE	High	Master Protein	O60701	NO	UDP-glucose 6-dehydrogenase [OS=Homo sapiens]	0	165.242	48	20	105	20	494	55	7.12	173.22	20	cell organization and biogenesis;protein metabolism;other metabolic processes;developmental processes	cytosol;nucleus	other molecular function	Pf00984, Pf03720, Pf03721	7358	ENSG00000109814	UGDH	B3KUU2; B4DN25; hsa:7358; O60589; O60701	Glucuronidation	Formation of the active cofactor, UDP-glucuronate	2	0	65.6	44.6	70.4	76.9	34	139.49	75.86	98.54	67.18	70.3	1.64281e+07	1.31098e+08	4.72173e+07	3.82132e+07	4.17681e+06	3.22776e+06	6.01385e+06	4.92672e+06	1.76944e+06	7.49277e+06	3.14394e+06
FALSE	High	Master Protein	Q9Y6K5	NO	2'-5'-oligoadenylate synthase 3 [OS=Homo sapiens]	0	164.713	29	30	69	30	1087	121.1	8.4	129.77	30	other metabolic processes;stress response;signal transduction;other biological processes	plasma membrane;other membranes;cytosol;nucleus;other cell component	nucleic acid binding activity;other molecular function	Pf01909, Pf10421	4940	ENSG00000111331	OAS3	hsa:4940; Q2HJ14; Q9H3P5; Q9Y6K5	Measles virus infection; Type I interferon induction and signaling during SARS-CoV-2 infection; Host-pathogen interaction of human coronaviruses - interferon induction	Interferon gamma signaling; Interferon alpha/beta signaling; OAS antiviral response	6	0	39.4	19	34.8	16.3	31	174.92	83.61	81.46	114.03	113.19	1.38475e+06	3.35654e+06	1.58358e+08	1.05914e+08	1.0602e+06	2.19391e+06	1.15805e+06	1.01873e+06	2.39291e+06	1.10654e+06	395247
FALSE	High	Master Protein	P08236	NO	Beta-glucuronidase [OS=Homo sapiens]	0	163.763	35	19	94	19	651	74.7	7.02	221.22	19	other metabolic processes	non-structural extracellular;other cytoplasmic organelle;other cell component	signal transduction activity or receptor binding;other molecular function	Pf00703, Pf02836, Pf02837	2990	ENSG00000169919	GUSB	B4E1F6; E9PCV0; hsa:2990; P08236; Q549U0; Q96CL9	Glycosaminoglycan degradation	Neutrophil degranulation; HS-GAG degradation; Hyaluronan uptake and degradation; MPS VII - Sly syndrome	5	0	43.7	48.5	115.3	56.4	2.9	163.67	105.94	65.98	83.53	182.33	8.66431e+06	1.74997e+07	2.96383e+08	1.51412e+08	858640	1.79525e+06	5.50119e+06	1.88277e+06	280088	2.32488e+06	2.25388e+07
FALSE	High	Master Protein	Q6S8J3	NO	POTE ankyrin domain family member E [OS=Homo sapiens]	0	163.677	11	11	586	1	1075	121.3	6.2	1477.05	11				Pf00022, Pf12796, Pf14915	445582	ENSG00000188219	POTEE	hsa:445582; Q6S8J3; Q6S8J4; Q6S8J5; Q6S8J8		RHOF GTPase cycle	1	0				600
FALSE	High	Master Protein	P26639	NO	Threonine--tRNA ligase 1, cytoplasmic [OS=Homo sapiens]	0	163.229	41	28	165	28	723	83.4	6.67	286.11	28	protein metabolism;RNA metabolism OR transcription;other metabolic processes	cytosol	nucleic acid binding activity;other molecular function	Pf00587, Pf02824, Pf03129, Pf07973	6897	ENSG00000113407	TARS1	A8K8I1; B4DEG8; hsa:6897; P26639; Q96FP5; Q9BWA6		Cytosolic tRNA aminoacylation	1	0	110	51.1	73	60	34.2	84.45	28.63	89.81	98.39	108.54	7.51722e+06	8.64262e+07	1.80429e+08	1.0992e+08	3.19441e+06	9.9549e+06	3.82629e+06	1.99196e+07	5.90367e+07	5.57494e+06	1.16872e+07
FALSE	High	Master Protein	P62942	NO	Peptidyl-prolyl cis-trans isomerase FKBP1A [OS=Homo sapiens]	0	162.848	43	6	171	6	108	11.9	8.16	378.84	6	cell organization and biogenesis;protein metabolism;other metabolic processes;transport;developmental processes;signal transduction;other biological processes	plasma membrane;other membranes;cytosol;cytoskeleton;ER/Golgi;other cell component	signal transduction activity or receptor binding;other molecular function	Pf00254	2280	ENSG00000088832	FKBP1A	D3DVW6; hsa:2280; P20071; P62942; Q4VC47; Q6FGD9; Q6LEU3; Q9H103; Q9H566	Target of rapamycin (TOR) signaling; Spinal cord injury; Head and neck squamous cell carcinoma; TGF-beta receptor signaling in skeletal dysplasias; Calcium regulation in cardiac cells; TGF-beta receptor signaling	Potential therapeutics for SARS; TGF-beta receptor signaling activates SMADs; mTORC1-mediated signalling; Calcineurin activates NFAT; TGF-beta receptor signaling in EMT (epithelial to mesenchymal transition); TGFBR1 LBD Mutants in Cancer	12	0	81.3	107	92.5	90.1	56.4	97.23	48.26	54.19	59.9	84.82	2.23297e+07	1.09965e+08	2.15994e+08	6.12977e+07	9.91261e+06	1.09067e+07	5.87499e+06	8.07257e+06	1.31486e+07	1.65895e+07	1.13301e+07
FALSE	High	Master Protein	P00966	NO	Argininosuccinate synthase [OS=Homo sapiens]	0	162.749	49	21	237	21	412	46.5	8.02	434.74	21	other metabolic processes;stress response;developmental processes;other biological processes	other membranes;cytosol;mitochondrion;ER/Golgi;nucleus;other cytoplasmic organelle;other cell component	other molecular function	Pf00764	445	ENSG00000130707	ASS1	hsa:445; P00966; Q6LDL2; Q86UZ0; Q96GT4	Alanine and aspartate metabolism; Amino acid metabolism	Urea cycle	3	0	26.6	28	50.5	64.7	8.5	188.83	52.97	72.65	104.89	186.23	1.70354e+07	3.50807e+08	6.53623e+07	2.83478e+07	3.84666e+06	2.14679e+06	5.56161e+06	3.17777e+07	6.31072e+06	1.54421e+07	9.77085e+06
FALSE	High	Master Protein	O95834	NO	Echinoderm microtubule-associated protein-like 2 [OS=Homo sapiens]	0	162.718	37	21	147	21	649	70.6	6.32	286.66	21	cell organization and biogenesis;other biological processes	cytoskeleton;other cell component	signal transduction activity or receptor binding;cytoskeletal activity;other molecular function	Pf00400, Pf03451	24139	ENSG00000125746	EML2	B7Z3I2; B7Z3Q9; hsa:24139; K7ERL7; O95834; Q59EN8; Q8N5A2; Q9UG50			0	0	30.5	16.6	20.8	49	6.4	98.91	42.5	150.35	95.59	145.18	1.37934e+07	5.50218e+07	8.68859e+07	5.38289e+07	2.55717e+06	1.36022e+06	2.075e+06	6.75078e+06	2.4747e+06	3.70228e+06	2.76904e+06
FALSE	High	Master Protein	P07686	NO	Beta-hexosaminidase subunit beta [OS=Homo sapiens]	0	161.773	34	20	223	19	556	63.1	6.76	394.56	20	other metabolic processes	other cytoplasmic organelle	other molecular function	Pf00728, Pf14845	3074		HEXB	A0A024RAJ6; hsa:3074			0	1	38.6	27.4	45.3	48	19.2	133.92	52.79	91.28	73.7	123.52	4.0033e+07	3.74967e+08	9.96747e+08	5.55252e+08	4.93588e+06	2.98877e+06	6.10636e+06	1.83776e+07	11745313	1.42653e+07	9.05327e+06
FALSE	High	Master Protein	P04179	NO	Superoxide dismutase [Mn], mitochondrial [OS=Homo sapiens]	0	161.766	55	12	260	12	222	24.7	8.25	555.08	12	cell organization and biogenesis;other metabolic processes;stress response;developmental processes;signal transduction;other biological processes	mitochondrion	nucleic acid binding activity;other molecular function	Pf00081, Pf02777	6648	ENSG00000112096	SOD2	B2R7R1; B3KUK2; B4DL20; B4E3K9; E1P5A9; hsa:6648; P04179; P78434; Q16792; Q5TCM1; Q96EE6; Q9P2Z3	Selenium micronutrient network; Vitamin B12 metabolism; Folate metabolism; VEGFA-VEGFR2 signaling pathway; One-carbon metabolism and related pathways; Oxidative stress response; Male infertility; DNA damage response (only ATM dependent)	Gene and protein expression by JAK-STAT signaling after Interleukin-12 stimulation; FOXO-mediated transcription of oxidative stress, metabolic and neuronal genes; Detoxification of Reactive Oxygen Species; Transcriptional activation of mitochondrial biogenesis; Deregulated CDK5 triggers multiple neurodegenerative pathways in Alzheimer's disease models	13	0	24.3	16	30.8	72.8	3.6	145.15	22.19	80.13	58.49	164.16	4.79464e+07	5.53141e+07	9.27381e+08	7.48558e+08	1.45957e+07	2.44024e+07	1.30439e+07	2.81039e+07	2.45872e+07	1.16553e+07	2.22396e+07
FALSE	High	Master Protein	P49327	NO	Fatty acid synthase [OS=Homo sapiens]	0	161.45	15	35	93	35	2511	273.3	6.44	111.07	35	other metabolic processes;stress response;developmental processes;other biological processes	plasma membrane;other membranes;cytosol;ER/Golgi;other cell component	other molecular function	Pf00107, Pf00109, Pf00550, Pf00698, Pf00975, Pf02801, Pf08242, Pf08659, Pf14765, Pf16197	2194	ENSG00000169710	FASN	hsa:2194; P49327; Q13479; Q16702; Q4LE83; Q6P4U5; Q6SS02; Q969R1; Q96C68; Q96IT0	AMP-activated protein kinase (AMPK) signaling; Sterol regulatory element-binding proteins (SREBP) signaling; SREBF and miR33 in cholesterol and lipid homeostasis; Liver X receptor pathway; Nuclear receptors meta-pathway; Fatty acid biosynthesis; Angiopoietin-like protein 8 regulatory pathway; Lipid metabolism pathway; Clear cell renal cell carcinoma pathways; Metabolic reprogramming in colon canc…	Activation of gene expression by SREBF (SREBP); ChREBP activates metabolic gene expression; Fatty acyl-CoA biosynthesis; NR1H2 & NR1H3 regulate gene expression linked to lipogenesis; Vitamin B5 (pantothenate) metabolism	18	0	64.4	44.8	72.2	91.8	55.8	104.49	54.75	48.54	74.51	42.96	3.36336e+06	1.664e+07	92416234	4.73937e+07	2.58807e+06	3.89846e+06	3.23854e+06	6.08508e+06	6.74056e+06	1.50728e+06	4.74351e+06
FALSE	High	Master Protein	Q9UBQ7	NO	Glyoxylate reductase/hydroxypyruvate reductase [OS=Homo sapiens]	0	161.323	57	17	210	17	328	35.6	7.39	416.97	17	other metabolic processes;other biological processes	cytosol;other cytoplasmic organelle;other cell component	other molecular function	Pf00389, Pf02826	9380	ENSG00000137106	GRHPR	hsa:9380; Q5T945; Q9H3E9; Q9H636; Q9UBQ7; Q9UKX1		Glyoxylate metabolism and glycine degradation	1	0	38.4	51.2	105	75.2	16.5	101.21	17.46	59.86	76.78	166.76	1.44745e+07	8.77196e+07	1.62872e+08	1.20097e+08	2.9445e+06	8.63704e+06	4.20187e+06	7.83817e+06	1.18008e+07	7.76436e+06	1.38381e+07
FALSE	High	Master Protein	P40763	NO	Signal transducer and activator of transcription 3 [OS=Homo sapiens]	0	161.226	39	23	76	22	770	88	6.3	123.87	23	cell cycle OR cell proliferation;RNA metabolism OR transcription;other metabolic processes;stress response;transport;developmental processes;signal transduction;other biological processes	plasma membrane;other membranes;cytosol;nucleus;other cell component	signal transduction activity or receptor binding;nucleic acid binding activity;other molecular function	Pf00017, Pf01017, Pf02864, Pf02865	6774	ENSG00000168610	STAT3	A8K7B8; hsa:6774; K7ENL3; O14916; P40763; Q9BW54	IL-5 signaling pathway; Androgen receptor signaling pathway; Physiological and pathological hypertrophy of the heart; MicroRNAs in cardiomyocyte hypertrophy; Transcription factors regulate miRNAs related to cardiac hypertrophy; Cell differentiation - expanded index; Cell differentiation - index; Thyroid stimulating hormone (TSH) signaling pathway; Leptin signaling pathway; Prolactin signaling pat…	Signaling by ALK fusions and activated point mutants; Interleukin-10 signaling; Interleukin-4 and Interleukin-13 signaling; Signaling by CSF3 (G-CSF); Cytoprotection by HMOX1; Association of TriC/CCT with target proteins during biosynthesis; Senescence-Associated Secretory Phenotype (SASP); Transcriptional regulation of granulopoiesis; Signaling by SCF-KIT; Signaling by phosphorylated juxtamembra…	104	1	42.3	15.5	78.1	58.6	41	131.1	50.47	65.4	78.3	89	2.15131e+06	2.57264e+07	9.15483e+07	74700339	729876	2.58288e+06	986217	256230		928821	612174
FALSE	High	Master Protein	P07738	NO	Bisphosphoglycerate mutase [OS=Homo sapiens]	0	161.202	56	16	582	16	259	30	6.54	1041.12	16	other metabolic processes;developmental processes;other biological processes	cytosol	other molecular function	Pf00300	669	ENSG00000172331	BPGM	A4D1N9; hsa:669; P07738	IL-18 signaling pathway	Glycolysis	2	0	84.2	127.5	129.7	134.9	98.1	66.63	35.75	58	40.68	45.27	1.82595e+08	1.31795e+08	6.16469e+07	8.54998e+07	5.74849e+07	9.45537e+07	4.39328e+07	6.78206e+07	3.85128e+08	1.00389e+08	8.32633e+07
FALSE	High	Master Protein	P14317	NO	Hematopoietic lineage cell-specific protein [OS=Homo sapiens]	0	160.995	34	16	57	16	486	54	4.81	105.57	16	cell organization and biogenesis;developmental processes;signal transduction;other biological processes	plasma membrane;other membranes;cytosol;cytoskeleton;mitochondrion;nucleus;other cell component	cytoskeletal activity;other molecular function	Pf00018, Pf02218	3059	ENSG00000180353	HCLS1	B4DQ69; hsa:3059; P14317; Q53Y93; Q6IBK9; Q9UDK0	Pathogenic Escherichia coli infection; B cell receptor signaling pathway; TYROBP causal network in microglia		3	0	10.6	8.9	21.4	22.8	4.4	176.55	35.83	122.64	58.9	138.32	834828	3.81924e+06	1.51403e+08	9.05763e+07	116455	172921	161256	324665		245673	573467
FALSE	High	Master Protein	Q9Y6U3	NO	Adseverin [OS=Homo sapiens]	0	160.742	35	22	66	22	715	80.4	5.71	141.89	22	cell organization and biogenesis;transport;developmental processes;other biological processes	plasma membrane;other membranes;cytoskeleton;other cell component	cytoskeletal activity;other molecular function	Pf00626	85477	ENSG00000006747	SCIN	A8K2U8; hsa:85477; Q8NBZ6; Q8WU97; Q96JC7; Q96PY2; Q9Y6U3	Ebola virus infection in host; Endochondral ossification; Endochondral ossification with skeletal dysplasias		3	0	51.7	57.4	37.8	43.8	24.8	129.42	18.39	70.76	45.16	50.66	3699990	9.30225e+06	9.32331e+07	6.80693e+07	315509	4.12587e+06	3.61154e+06	3.42403e+06	4.25511e+06	3.06961e+06	5.54401e+06
FALSE	High	Master Protein	Q7L576	NO	Cytoplasmic FMR1-interacting protein 1 [OS=Homo sapiens]	0	160.685	23	28	110	18	1253	145.1	6.9	180.61	28	cell organization and biogenesis;developmental processes;signal transduction;other biological processes	non-structural extracellular;cytosol;other cell component	cytoskeletal activity;nucleic acid binding activity;other molecular function	Pf05994, Pf07159	23191	ENSG00000273749; ENSG00000288461	CYFIP1	A8K6D9; hsa:23191; Q14467; Q5IED0; Q6ZSX1; Q7L576; Q9BSD9; Q9BVC7	Brain-derived neurotrophic factor (BDNF) signaling pathway; Prader-Willi and Angelman syndrome; Fragile X syndrome; Disruption of postsynaptic signaling by CNV; 15q11.2 copy number variation syndrome; G13 signaling pathway	Regulation of actin dynamics for phagocytic cup formation; FCGR3A-mediated phagocytosis; Neutrophil degranulation; RHO GTPases Activate WASPs and WAVEs; VEGFA-VEGFR2 Pathway; RAC1 GTPase cycle; RAC2 GTPase cycle; RAC3 GTPase cycle; RHOG GTPase cycle	15	10	57.8	11.5	62.4	38.9	4.4	153.43		87.98	92.32	159.82	1.06318e+06	1.35068e+07	2.2713e+08	1.36877e+08	4.39873e+06	4.65565e+06	5.55849e+06	2.60701e+06	4.72011e+06	781103
FALSE	High	Master Protein	Q9UL46	NO	Proteasome activator complex subunit 2 [OS=Homo sapiens]	0	160.668	72	15	227	15	239	27.4	5.73	361.3	15	other biological processes	cytosol;nucleus;other cell component	enzyme regulator activity;other molecular function	Pf02251, Pf02252	5721	ENSG00000100911; ENSG00000284889	PSME2	hsa:5721; Q15129; Q9UL46	Proteasome degradation	FCERI mediated NF-kB activation; Antigen processing: Ubiquitination & Proteasome degradation; Downstream TCR signaling; Activation of NF-kappaB in B cells; Oxygen-dependent proline hydroxylation of Hypoxia-inducible Factor Alpha; ER-Phagosome pathway; Cross-presentation of soluble exogenous antigens (endosomes); SCF-beta-TrCP mediated degradation of Emi1; APC/C:Cdc20 mediated degradation of Secur…	60	0	118	98.5	85.9	92.1	57.7	50.58	1.5	56.28	17.76	76.66	4.85174e+07	1.62329e+08	5.11109e+08	3.7186e+08	5.32756e+07	7.74695e+07	5.31524e+07	5.81271e+07	1.62755e+08	4.9905e+07	6.79374e+07
FALSE	High	Master Protein	P55160	NO	Nck-associated protein 1-like [OS=Homo sapiens]	0	160.293	23	24	65	24	1127	128.1	6.86	107.49	24	cell organization and biogenesis;developmental processes;signal transduction;other biological processes	plasma membrane;other membranes;cytosol;other cell component	enzyme regulator activity;other molecular function	Pf09735	3071	ENSG00000123338	NCKAP1L	B4DUT5; hsa:3071; P55160; Q52LW0	Microglia pathogen phagocytosis pathway; TYROBP causal network in microglia	Regulation of actin dynamics for phagocytic cup formation; FCGR3A-mediated phagocytosis; Neutrophil degranulation; RHO GTPases Activate WASPs and WAVEs; VEGFA-VEGFR2 Pathway; RAC1 GTPase cycle; RAC2 GTPase cycle; RAC3 GTPase cycle	10	0	96.5	69.1	77.2	78.6	81.4	85.11	25.69	36.61	50.84	44.46	4.65026e+07	3.15275e+07	1.9797e+08	1.62439e+08	7.68289e+06	1.48812e+07	3.76735e+06	1.22936e+07	5.54498e+07	1.14837e+07	1.10583e+07
FALSE	High	Master Protein	P35221	NO	Catenin alpha-1 [OS=Homo sapiens]	0	160.2	36	27	124	20	906	100	6.29	176.2	27	cell adhesion;cell organization and biogenesis;stress response;developmental processes;other biological processes	plasma membrane;other membranes;cytosol;cytoskeleton;other cell component	cytoskeletal activity;other molecular function	Pf01044	1495	ENSG00000044115	CTNNA1	hsa:1495; P35221; Q12795; Q8N1C0	Arrhythmogenic right ventricular cardiomyopathy; Apoptosis-related network due to altered Notch3 in ovarian cancer; VEGFA-VEGFR2 signaling pathway; White fat cell differentiation; Endometrial cancer; Mechanoregulation and pathology of YAP/TAZ via Hippo and non-Hippo mechanisms; Hippo-Merlin signaling dysregulation; Malignant pleural mesothelioma	RHO GTPases activate IQGAPs; Myogenesis; VEGFR2 mediated vascular permeability; Adherens junctions interactions	12	6	37.9	17.5	97.2	54.2	11.3	109.35	49.37	79.35	63.13	176.78	1.39286e+06	9.25968e+07	1.17983e+08	9.63965e+07	3.75878e+06	4.66042e+06	2.9154e+06	8.79198e+06	1.75897e+07	4.32334e+06	2.90027e+06
FALSE	High	Master Protein	Q9NR45	NO	Sialic acid synthase [OS=Homo sapiens]	0	160.115	51	15	166	15	359	40.3	6.74	404.51	15	other metabolic processes	cytosol;other cell component	other molecular function	Pf03102	54187	ENSG00000095380	NANS	B2RE98; hsa:54187; Q8WUV9; Q9BWS6; Q9NR45; Q9NVD4		Sialic acid metabolism	1	0	60.9	33.7	56.6	78.3	23	114	54.37	114.92	95.82	126.34	4.22414e+06	1.20784e+08	1.87807e+08	1.34205e+08	1.12095e+07	1.97178e+06	3.41306e+06	1.21612e+07	4.69641e+06	7.46927e+06	4.61777e+06
FALSE	High	Master Protein	O00571	NO	ATP-dependent RNA helicase DDX3X [OS=Homo sapiens]	0	159.817	37	21	115	20	662	73.2	7.18	217.53	21	cell-cell signaling;cell organization and biogenesis;protein metabolism;RNA metabolism OR transcription;other metabolic processes;stress response;signal transduction;other biological processes	non-structural extracellular;plasma membrane;other membranes;cytosol;cytoskeleton;nucleus;other cell component	enzyme regulator activity;cytoskeletal activity;translation activity;nucleic acid binding activity;other molecular function	Pf00270, Pf00271	1654	ENSG00000215301	DDX3X	A8K538; B4E3E8; hsa:1654; O00571; O15536	Novel intracellular components of RIG-I-like receptor (RLR) pathway; Hepatitis B infection	Neutrophil degranulation	3	0	49.2	6.8	20.3	52.6	60.6	149.51	118.39	135.69	60.19	66.02	3.06891e+06	2.34304e+07	154505445	1.03596e+08	2.89987e+06	1.45084e+06	434412	1.96234e+06	3.35417e+06	1.02089e+06	125831
FALSE	High	Master Protein	Q9UJU6	NO	Drebrin-like protein [OS=Homo sapiens]	0	159.452	44	16	112	16	430	48.2	5.05	200.32	16	cell organization and biogenesis;transport;developmental processes;signal transduction;other biological processes	non-structural extracellular;plasma membrane;other membranes;cytosol;cytoskeleton;ER/Golgi;other cytoplasmic organelle;other cell component	enzyme regulator activity;cytoskeletal activity;other molecular function	Pf00241, Pf14604	28988	ENSG00000136279	DBNL	A4D2I9; B4DDP6; B4DEM2; C9J7P1; hsa:28988; P84070; Q6IAI8; Q96F30; Q96K74; Q9HBN8; Q9NR72; Q9UJU6	T-cell receptor signaling pathway	Neutrophil degranulation; Neurexins and neuroligins; Caspase-mediated cleavage of cytoskeletal proteins	4	0	31.7	23.1	53.6	41	32.2	161.96	54.22	91.29	64.52	93.16	1.71161e+06	27653275	1.8209e+08	6.41741e+07	887932	554889	224037	274773	8982742	1.34435e+06	833170
FALSE	High	Master Protein	P80303	NO	Nucleobindin-2 [OS=Homo sapiens]	0	159.301	34	14	41	13	420	50.2	5.12	90.09	14	signal transduction;other biological processes	plasma membrane;other membranes;cytosol;ER/Golgi;nucleus	enzyme regulator activity;nucleic acid binding activity;other molecular function	Pf13499	4925	ENSG00000070081	NUCB2	A8K642; D3DQX5; hsa:4925; P80303; Q8NFT5; V9HW75			0	0	85	10.2	70.2	101.2	96.1	244.12	39.08	72.61	97.18		1.81213e+06	1.43241e+08	1.72395e+07	4.25501e+06	129961	332407	148361	997776		88879.1	217987
FALSE	High	Master Protein	P43405	NO	Tyrosine-protein kinase SYK [OS=Homo sapiens]	0	159.019	44	25	72	24	635	72	8.25	121.98	25	cell adhesion;cell-cell signaling;protein metabolism;other metabolic processes;stress response;transport;developmental processes;signal transduction;other biological processes	plasma membrane;other membranes;cytosol;nucleus;other cell component	signal transduction activity or receptor binding;kinase activity;other molecular function	Pf00017, Pf07714	6850	ENSG00000165025	SYK	hsa:6850; P43405	IL-5 signaling pathway; RANKL/RANK signaling pathway; B cell receptor signaling pathway; IL-3 signaling pathway; Microglia pathogen phagocytosis pathway; Fibrin complement receptor 3 signaling pathway; PI3K-Akt signaling pathway; IL-2 signaling pathway; Extrafollicular B cell activation by SARS-CoV-2	FCGR activation; Regulation of actin dynamics for phagocytic cup formation; Role of phospholipids in phagocytosis; Role of LAT2/NTAL/LAB on calcium mobilization; FCERI mediated MAPK activation; FCERI mediated Ca+2 mobilization; FCGR3A-mediated IL10 synthesis; FCGR3A-mediated phagocytosis; Antigen activates B Cell Receptor (BCR) leading to generation of second messengers; CLEC7A (Dectin-1) signali…	29	1	108.9	157.4	76	87.8	128.7	43.17	10.66	52.51	42.69	46.41	1.4389e+07	3.77291e+07	1.49017e+08	9.71688e+07	5.97044e+07	6.69735e+07	5.87261e+07	6.18495e+07	9.75433e+07	5.02353e+07	8.12386e+07
FALSE	High	Master Protein	P0DOX7	NO	Immunoglobulin kappa light chain [OS=Homo sapiens]	0	158.958	46	8	235	2	214	23.4	7.17	576.24	8	other biological processes	non-structural extracellular;plasma membrane;other membranes;other cell component		Pf07654, Pf07686							0	6	101.6	62.4	146.7	105.2	154.9	89.21	64.55	68.4	65.69	52.27	1.16141e+08	9.55755e+07	7.12795e+07	65547549	2.24646e+07	1.21466e+07	2.61407e+07	8.30667e+06	3.30526e+07	2.01272e+07	1.04452e+07
FALSE	High	Master Protein	Q16658	NO	Fascin [OS=Homo sapiens]	0	158.887	50	19	254	19	493	54.5	7.24	356.68	19	cell organization and biogenesis;other biological processes	plasma membrane;other membranes;cytosol;cytoskeleton;other cell component	cytoskeletal activity;other molecular function	Pf06268	6624	ENSG00000075618	FSCN1	A6NI89; B2RE97; hsa:6624; Q16658; Q96IC5; Q96IH1; Q9BRF1	VEGFA-VEGFR2 signaling pathway	Interleukin-4 and Interleukin-13 signaling	2	0	26.8	34	72.8	61.9	19.4	108.95	28.76	67.9	47.54	135.53	4.28246e+06	3.48838e+07	1.58568e+08	1.20619e+08	5.65608e+06	7.55572e+06	2.27473e+06	1.71594e+07	10270567	9.01507e+06	8.29845e+06
FALSE	High	Master Protein	Q5RHP9	NO	Glutamate-rich protein 3 [OS=Homo sapiens]	0	158.691	21	22	68	22	1530	168.4	4.88	109.65	22				Pf15257	127254	ENSG00000178965	ERICH3	hsa:127254; Q5RHP9; Q68DL8; Q6GMR8; Q6ZSF9; Q8ND41			0	0	20.3	24.5	123.8	341.3	42.1	130.43	3.54	146.14	64.09	69.37	413316	9.20699e+06	4.03026e+06	1.20776e+06	550669	144734	449383	366256	3.04395e+06	531850	777493
FALSE	High	Master Protein	P49588	NO	Alanine--tRNA ligase, cytoplasmic [OS=Homo sapiens]	0	158.354	29	22	109	22	968	106.7	5.53	188.36	22	protein metabolism;RNA metabolism OR transcription;other metabolic processes;developmental processes;other biological processes	cytosol;mitochondrion;other cell component	nucleic acid binding activity;other molecular function	Pf01411, Pf02272, Pf07973	16	ENSG00000090861	AARS1	A6NF14; B4DR45; hsa:16; P49588; Q53GV7; Q96FA0	IL-18 signaling pathway	Cytosolic tRNA aminoacylation	2	0	38.1	4.9	13.9	11.1	121.2	131.6		140.53	145.52	97.89		1.39693e+07	8.64602e+07	3.99583e+07	407469	100995		2.55304e+06	1.7825e+06	245344
FALSE	High	Master Protein	P54578	NO	Ubiquitin carboxyl-terminal hydrolase 14 [OS=Homo sapiens]	0	157.994	44	20	306	20	494	56	5.3	528.39	20	cell-cell signaling;protein metabolism;other metabolic processes;stress response;other biological processes	plasma membrane;other membranes;cytosol;other cell component	enzyme regulator activity;other molecular function	Pf00443	9097	ENSG00000101557	USP14	B7Z4N8; hsa:9097; J3QRZ5; P54578; Q53XY5		Ub-specific processing proteases	1	0	113	54.1	94	72	60.8	76.03	59.09	60.1	57.05	61.19	5.24476e+07	1.30156e+08	1.70714e+08	1.07697e+08	9.57717e+06	1.10539e+07	5664655	6.70129e+06	6.14509e+07	1.73731e+07	9.91962e+06
FALSE	High	Master Protein	Q13045	NO	Protein flightless-1 homolog [OS=Homo sapiens]	0	157.93	24	27	70	27	1269	144.7	6.05	130.98	27	cell organization and biogenesis;other biological processes	cytosol;cytoskeleton;nucleus;other cell component	cytoskeletal activity;other molecular function	Pf00626, Pf12799, Pf13855	2314	ENSG00000177731; ENSG00000284571	FLII	B4DIL0; F5H407; hsa:2314; J3QLG3; Q13045	VEGFA-VEGFR2 signaling pathway		1	0	88.2	17.6	14.8	23.8	11.3	149.57		120.61	85.29	140.33	2.0817e+06	1.21474e+07	1.20875e+08	8.51318e+07	350173	5.17277e+06	431048	364574	8.33742e+06	628716
FALSE	High	Master Protein	Q9UIA9	NO	Exportin-7 [OS=Homo sapiens]	0	157.759	29	30	199	30	1087	123.8	6.32	201.65	30	transport	nucleus;other cell component	other molecular function	Pf03810	23039	ENSG00000130227	XPO7	hsa:23039; O94846; Q6PJK9; Q8NEK7; Q9UIA9			0	0	43.9	54.7	77.7	69.7	34	97.69	33.22	87.98	79.95	116.94	8.96877e+06	5.90722e+07	1.71635e+08	1.0079e+08	4.66801e+06	5.23965e+06	6.77856e+06	1.2428e+07	1.26165e+07	1.07813e+07	9.28833e+06
FALSE	High	Master Protein	P37840	NO	Alpha-synuclein [OS=Homo sapiens]	0	156.732	46	7	170	7	140	14.5	4.7	389.06	7	cell-cell signaling;cell organization and biogenesis;other metabolic processes;stress response;transport;signal transduction;other biological processes	non-structural extracellular;plasma membrane;other membranes;cytosol;cytoskeleton;mitochondrion;ER/Golgi;nucleus;other cytoplasmic organelle;other cell component	enzyme regulator activity;cytoskeletal activity;nucleic acid binding activity;other molecular function	Pf01387	6622	ENSG00000145335	SNCA	A8K2A4; hsa:6622; P37840; Q13701; Q4JHI3; Q6IAU6	Alzheimer's disease and miRNA effects; Parkin-ubiquitin proteasomal system pathway; Parkinson's disease pathway; Ectoderm differentiation; Ectoderm differentiation; Alzheimer's disease	Amyloid fiber formation	7	0	114.3	73.5	134	120.4	40.6	117.71	92.21	38.95	39.34	67.92	1.75784e+08	1.51234e+08	7.61815e+07	5.13285e+07	1.36269e+07	2.77909e+06	3.35697e+06	9.7863e+06	2.13091e+08	2.50968e+07	7.35059e+06
FALSE	High	Master Protein	P55795	NO	Heterogeneous nuclear ribonucleoprotein H2 [OS=Homo sapiens]	0	156.708	43	15	158	7	449	49.2	6.3	293.76	15	other biological processes	cytosol;nucleus;other cell component		Pf00076, Pf08080	3188	ENSG00000126945	HNRNPH2	A1L400; hsa:3188; P55795; Q9HHA7	mRNA processing	mRNA Splicing - Major Pathway; Processing of Capped Intron-Containing Pre-mRNA	3	0	254.8		56.1	29.1	25	2.35		69.82	61.4	125.53		27438023	4.78877e+07	3.29898e+07
FALSE	High	Master Protein	Q13177	NO	Serine/threonine-protein kinase PAK 2 [OS=Homo sapiens]	0	155.577	53	20	91	16	524	58	5.96	151.01	20	cell organization and biogenesis;protein metabolism;other metabolic processes;developmental processes;signal transduction;other biological processes	plasma membrane;other membranes;cytosol;nucleus;other cell component	enzyme regulator activity;kinase activity;other molecular function	Pf00069, Pf00786	5062	ENSG00000180370	PAK2	hsa:5062; Q13154; Q13177; Q6ISC3	Integrin-mediated cell adhesion; Apoptosis-related network due to altered Notch3 in ovarian cancer; Focal adhesion; Fas ligand pathway and stress induction of heat shock proteins; TGF-beta signaling pathway; MAPK signaling pathway; VEGFA-VEGFR2 signaling pathway; Ras signaling; Pancreatic adenocarcinoma pathway; Mechanoregulation and pathology of YAP/TAZ via Hippo and non-Hippo mechanisms; Hippo-…	FCERI mediated MAPK activation; RHOV GTPase cycle; Sema3A PAK dependent Axon repulsion; Regulation of activated PAK-2p34 by proteasome mediated degradation; MAPK6/MAPK4 signaling; RHOG GTPase cycle; RAC2 GTPase cycle; RAC3 GTPase cycle; RHOU GTPase cycle; CD209 (DC-SIGN) signaling; Generation of second messenger molecules; CDC42 GTPase cycle; RAC1 GTPase cycle; RHOQ GTPase cycle; RHOJ GTPase cycl…	44	2	81.3	28.6	27.9	28.4	26.2	124.81		101.72	110.35	58.35	1.69688e+06	2.21276e+07	1.55675e+08	8.83926e+07	610073				2.2492e+06	1.19116e+06
FALSE	High	Master Protein	O60664	NO	Perilipin-3 [OS=Homo sapiens]	0	155.232	46	14	82	14	434	47	5.44	181.29	14	transport;other biological processes	other membranes;cytosol;ER/Golgi;other cytoplasmic organelle;other cell component		Pf03036	10226	ENSG00000105355	PLIN3	A8K4Y9; hsa:10226; K7EQF4; O60664; Q53G77; Q9BS03; Q9UBD7; Q9UP92		Late endosomal microautophagy; Triglyceride catabolism; Retrograde transport at the Trans-Golgi-Network; RHOBTB3 ATPase cycle; Lipophagy; Chaperone Mediated Autophagy	6	0	158.5	59.3	97.8	67.1	42.3	62.01	55.52	40.87	51.32	52.5	1.86849e+07	4.38246e+07	7.82974e+07	6.29397e+07	6.48788e+06	8.55801e+06	3.19143e+06	4.18211e+06	4.02615e+07	7.61787e+06	4.62014e+06
FALSE	High	Master Protein	P01834	NO	Immunoglobulin kappa constant [OS=Homo sapiens]	0	155.229	81	7	284	1	107	11.8	6.52	711.29	7	cell organization and biogenesis;stress response;transport;signal transduction;other biological processes	non-structural extracellular;plasma membrane;other membranes	signal transduction activity or receptor binding;other molecular function	Pf07654			IGKC	A0A075B6H6; A0A087X130; P01834		Initial triggering of complement; Classical antibody-mediated complement activation; Immunoregulatory interactions between a Lymphoid and a non-Lymphoid cell; Cell surface interactions at the vascular wall; FCGR activation; Regulation of actin dynamics for phagocytic cup formation; Role of phospholipids in phagocytosis; Scavenging of heme from plasma; Role of LAT2/NTAL/LAB on calcium mobilization…	18	0	157.3	24	129.5	102.1	111.4	72.27		77.62	68.5	74.34	28103432	23956394	5.7951e+07	26352123	3.61077e+06	1.89341e+06	9.04133e+06	948361	2.62482e+07	1.40126e+06
FALSE	High	Master Protein	P53618	NO	Coatomer subunit beta [OS=Homo sapiens]	0	155.004	27	20	86	20	953	107.1	6.05	132.85	20	transport	plasma membrane;other membranes;cytosol;ER/Golgi;other cell component	other molecular function	Pf01602, Pf07718, Pf14806	1315	ENSG00000129083	COPB1	D3DQX0; hsa:1315; P53618; Q6GTT7; Q9NTK2; Q9UNW7		COPI-dependent Golgi-to-ER retrograde traffic; Neutrophil degranulation; COPI-mediated anterograde transport	3	0	18.2		18.8	24.2	16.1	164.1		111.93	131.12	139.65	2.67494e+06	3.63704e+06	1.05308e+08	7.03386e+07	437492		307328	623496	613850
FALSE	High	Master Protein	P11215	NO	Integrin alpha-M [OS=Homo sapiens]	0	154.986	24	22	50	20	1152	127.1	7.23	118.14	22	cell adhesion;cell-cell signaling;cell organization and biogenesis;stress response;transport;developmental processes;signal transduction;other biological processes	non-structural extracellular;plasma membrane;other membranes;other cell component	signal transduction activity or receptor binding;other molecular function	Pf00092, Pf00357, Pf01839, Pf08441	3684	ENSG00000169896	ITGAM	hsa:3684; P11215; Q4VAK0; Q4VAK1; Q4VAK2	Integrin-mediated cell adhesion; Vitamin D receptor pathway; Microglia pathogen phagocytosis pathway; TYROBP causal network in microglia; Fibrin complement receptor 3 signaling pathway; Complement system in neuronal development and plasticity	Cell surface interactions at the vascular wall; Neutrophil degranulation; Integrin cell surface interactions; Interleukin-4 and Interleukin-13 signaling; Toll Like Receptor 4 (TLR4) Cascade	11	1	167.4	37.2	71.7	19.7	12.4	126.49		72.33	38.27	96.99	5.71094e+06	2055205	9.24498e+07	4.84197e+07	1.09561e+06	1.74425e+06	5173807	4.38543e+06	3.93852e+06	722121
FALSE	High	Master Protein	O00160	NO	Unconventional myosin-If [OS=Homo sapiens]	0	154.941	27	27	47	22	1098	124.8	9.11	111.26	27	cell organization and biogenesis;transport	plasma membrane;other membranes;cytosol;cytoskeleton;other cell component	cytoskeletal activity;other molecular function	Pf00018, Pf00063, Pf06017	4542	ENSG00000142347	MYO1F	hsa:4542; O00160; Q8WWN7			0	4	74.5	73.2	75.9	132	100.1	95.36	17.33	77.76	52.48	28.97	2.33815e+07	4.82071e+07	1.96493e+08	6.0328e+07	7.06845e+06	8.91615e+06	7.76137e+06	4.261e+06	1.35879e+07	8.67054e+06	9.42416e+06
FALSE	High	Master Protein	P62136	NO	Serine/threonine-protein phosphatase PP1-alpha catalytic subunit [OS=Homo sapiens]	0	154.204	55	16	129	4	330	37.5	6.33	243.68	16	cell adhesion;cell-cell signaling;cell cycle OR cell proliferation;cell organization and biogenesis;protein metabolism;other metabolic processes;stress response;developmental processes;signal transduction;other biological processes	plasma membrane;other membranes;cytosol;nucleus;other cell component	other molecular function	Pf00149, Pf16891	5499	ENSG00000172531	PPP1CA	A6NNR3; B2R908; hsa:5499; P08129; P20653; P22802; P62136; Q07161	Sphingolipid pathway; Nicotine effect on dopaminergic neurons; Common pathways underlying drug addiction; Focal adhesion; VEGFA-VEGFR2 signaling pathway; Hippo-Merlin signaling dysregulation; Fragile X syndrome; Netrin-UNC5B signaling pathway; Neuroinflammation and glutamatergic signaling	Triglyceride catabolism; Circadian Clock; Downregulation of TGF-beta receptor signaling; DARPP-32 events	13	10	42.5	41.4	61	107.5	40.3	145.74	17.82	77.47	29.76	102.59	5.13733e+06	2.43172e+07	2.35196e+08	1.48092e+08	4.3729e+06	6.23677e+06	2.23502e+06	6.3732e+06	706478	5.22139e+06	5.63572e+06
FALSE	High	Master Protein	O75643	NO	U5 small nuclear ribonucleoprotein 200 kDa helicase [OS=Homo sapiens]	0	154.185	16	32	70	32	2136	244.4	6.06	104.75	32	cell organization and biogenesis;RNA metabolism OR transcription;other metabolic processes	nucleus	other molecular function	Pf00270, Pf00271, Pf02889, Pf18149	23020	ENSG00000144028	SNRNP200	hsa:23020; O75643; O94884; Q6NZY0; Q6PX59; Q8NBE6; Q96IF2; Q9H7S0		mRNA Splicing - Major Pathway; mRNA Splicing - Minor Pathway	2	0	31.1	11.3	75.9	18.7	78.6	150.84	111.76	139.9	76.24	82.64	2.41225e+06	6.09507e+06	8.59924e+07	5.57094e+07	652848	889887	739672	651982		1.20497e+06	196330
FALSE	High	Master Protein	P50570	NO	Dynamin-2 [OS=Homo sapiens]	0	153.862	34	28	83	28	870	98	7.44	136.2	28	cell cycle OR cell proliferation;cell organization and biogenesis;transport;developmental processes;signal transduction;other biological processes	plasma membrane;other membranes;cytosol;cytoskeleton;ER/Golgi;nucleus;other cytoplasmic organelle;other cell component	signal transduction activity or receptor binding;cytoskeletal activity;other molecular function	Pf00169, Pf00350, Pf01031, Pf02212	1785	ENSG00000079805	DNM2	A8K1B6; E7EV30; E9PEQ4; hsa:1785; K7ESI9; P50570; Q5I0Y0; Q7Z5S3; Q9UPH4	Synaptic vesicle pathway; Fragile X syndrome; Intracellular trafficking proteins involved in CMT neuropathy	Recycling pathway of L1; MHC class II antigen presentation; Lysosome Vesicle Biogenesis; Golgi Associated Vesicle Biogenesis; Clathrin-mediated endocytosis; Toll Like Receptor 4 (TLR4) Cascade; Formation of annular gap junctions; NGF-stimulated transcription; NOSTRIN mediated eNOS trafficking; Retrograde neurotrophin signalling	14	0	53.5	5.8	26.7	11.4	48.4	157.46		106	126.79	97.09	1.49843e+06	1.11614e+07	1.66359e+08	8.62953e+07	555374	470431	337867		9.23658e+06	211987
FALSE	High	Master Protein	P08865	NO	40S ribosomal protein SA [OS=Homo sapiens]	0	153.67	59	14	178	14	295	32.8	4.87	455.69	14	cell adhesion;cell organization and biogenesis;protein metabolism;other metabolic processes;other biological processes	plasma membrane;other membranes;cytosol;translational apparatus;nucleus;other cell component	translation activity;other molecular function	Pf00318, Pf16122	3921	ENSG00000168028	RPSA	hsa:3921; P08865; P11085; P12030; Q16471; Q6IPD1; Q6IPD2; Q6NSD1; Q6NXQ8; Q86VC0	Cytoplasmic ribosomal proteins	Regulation of expression of SLITs and ROBOs; L13a-mediated translational silencing of Ceruloplasmin expression; Formation of a pool of free 40S subunits; GTP hydrolysis and joining of the 60S ribosomal subunit; Major pathway of rRNA processing in the nucleolus and cytosol; Nonsense Mediated Decay (NMD) enhanced by the Exon Junction Complex (EJC); SRP-dependent cotranslational protein targeting to…	18	0	78.9	125.8	70.5	65.8	162.2	96.28	84.71	66.52	68.31	59.15	8.31625e+07	2.19048e+08	3.77949e+08	5.11137e+08	1.18584e+08	6.65998e+08	9.90014e+07	4.75022e+08	1.97945e+09	8.43556e+07	4.67727e+08
FALSE	High	Master Protein	Q13162	NO	Peroxiredoxin-4 [OS=Homo sapiens]	0	153.361	65	13	201	10	271	30.5	6.29	333.84	13	cell organization and biogenesis;protein metabolism;other metabolic processes;stress response;developmental processes;signal transduction;other biological processes	non-structural extracellular;cytosol;ER/Golgi;other cell component	other molecular function	Pf00578, Pf10417	10549	ENSG00000123131	PRDX4	hsa:10549; Q13162; Q6FHT3	Selenium micronutrient network	Neutrophil degranulation	2	0	58	25.7	42.1	73.4	16	150.82	69.75	92.15	95.14	171.3	4.75932e+06	1.11713e+08	6.33414e+07	5.12399e+07	1.06939e+06	783381	681135	6.68333e+06	1.02544e+06	2.60772e+06	1.23064e+06
FALSE	High	Master Protein	P11586	NO	C-1-tetrahydrofolate synthase, cytoplasmic [OS=Homo sapiens]	0	153.357	35	26	104	26	935	101.5	7.3	181.05	26											0	0	27.9	17.6	47.2	68	19.9	160.27	78.73	85.3	46.29	139.12	6.85156e+06	105656282	7.52109e+08	5.32905e+08	5.04816e+06	3.67833e+06	4.48789e+06	1.01684e+07	4.36022e+06	1.66244e+06	8.11773e+06
FALSE	High	Master Protein	P46459	NO	Vesicle-fusing ATPase [OS=Homo sapiens]	0	153.103	40	28	95	28	744	82.5	6.95	126.09	28	cell organization and biogenesis;transport;other biological processes	plasma membrane;other membranes;cytosol;ER/Golgi;other cell component	signal transduction activity or receptor binding;other molecular function	Pf00004, Pf02359, Pf02933, Pf17862	4905	ENSG00000073969; ENSG00000276262; ENSG00000278174	NSF	A8K2D9; B4DFA2; hsa:4905; P46459; Q8N6D7; Q9UKZ2	Synaptic vesicle pathway; Brain-derived neurotrophic factor (BDNF) signaling pathway	COPII-mediated vesicle transport; Trafficking of GluR2-containing AMPA receptors; COPI-dependent Golgi-to-ER retrograde traffic; COPI-mediated anterograde transport; Intra-Golgi traffic; Retrograde transport at the Trans-Golgi-Network	8	0	76.8	14.8	32.3	25.6	8.6	117.89	26.85	104.77	114.27	140.36	3.45672e+06	5.68628e+07	1.41113e+08	9.64757e+07		515836		933021	2.01411e+06	580713	549794
FALSE	High	Master Protein	P35606	NO	Coatomer subunit beta' [OS=Homo sapiens]	0	153.052	31	24	94	24	906	102.4	5.27	136.11	24	transport	other membranes;cytosol;ER/Golgi	other molecular function	Pf00400, Pf04053	9276	ENSG00000184432	COPB2	B4DZI8; hsa:9276; P35606		COPI-mediated anterograde transport; COPI-dependent Golgi-to-ER retrograde traffic	2	0	45.4	50.2	81.9	110	35.1	90.05	34.06	91.36	43.79	93.38	1.05238e+07	106204432	1.8025e+08	1.14411e+08	7.54932e+06	1.14096e+07	8.64396e+06	1.4521e+07	1.4528e+07	1.23316e+07	1.04907e+07
FALSE	High	Master Protein	Q9Y617	NO	Phosphoserine aminotransferase [OS=Homo sapiens]	0	152.511	54	18	171	18	370	40.4	7.66	290.41	18	other metabolic processes	cytosol;other cell component	other molecular function	Pf00266	29968	ENSG00000135069	PSAT1	hsa:29968; Q5T7G5; Q5T7G6; Q96AW2; Q9BQ12; Q9Y617	Trans-sulfuration and one-carbon metabolism; Clear cell renal cell carcinoma pathways; Metabolic reprogramming in colon cancer; Male infertility; Neuroinflammation and glutamatergic signaling; Amino acid metabolism in triple-negative breast cancer cells	Serine biosynthesis	7	0	35.1	18.8	136.2	72.1	18.6	120.19	27.11	126.66	105.4	187.7	1.79867e+06	6.01323e+07	5.31001e+07	2.48045e+07	1.00212e+06	4.51258e+06	2.61673e+06	3.64448e+06	5.98664e+06	1.75517e+06	1.65553e+06
FALSE	High	Master Protein	P09488	NO	Glutathione S-transferase Mu 1 [OS=Homo sapiens]	0	152.015	60	16	189	3	218	25.7	6.7	329.46	16	other metabolic processes;stress response	non-structural extracellular;cytosol;other cell component	other molecular function	Pf02798, Pf14497	2944	ENSG00000134184	GSTM1	hsa:2944; P09488; Q5GHG0; Q6FH88; Q8TC98; Q9UC96	Glutathione metabolism; Nuclear receptors meta-pathway; NRF2 pathway; Benzene metabolism; Estrogen metabolism; Aflatoxin B1 metabolism; Metapathway biotransformation Phase I and II	Paracetamol ADME; Glutathione conjugation; Azathioprine ADME	10	5	73.3	8.8	62.9	56.2	10.4	141.29	78.36	93.19	86.4	118.8	1.72792e+07	164560930	63448060	3.86693e+07	1.42381e+06	2.14826e+06	2.39855e+06	3.70316e+06	2.37013e+08	798403	3.86948e+06
FALSE	High	Master Protein	Q14141	NO	Septin-6 [OS=Homo sapiens]	0	152.011	50	19	97	10	434	49.7	6.67	167.95	19	cell cycle OR cell proliferation;cell organization and biogenesis;other biological processes	plasma membrane;other membranes;cytoskeleton;ER/Golgi;other cell component	other molecular function	Pf00735	23157	ENSG00000125354	SEPTIN6	hsa:23157; Q14141; Q5JTK0; Q969W5; Q96A13; Q96GR1; Q96P86; Q96P87			0	9	21.7	14.7	34.8	63.5	15.7	172.56	58.4	210.48	48.35	153.2	1.76422e+06	1.755e+07	2.72102e+08	1.3919e+08	1.12108e+06	1.1055e+06	1.12047e+06	2.09065e+06	5.86389e+06	1.62994e+06	941626
FALSE	High	Master Protein	P61586	NO	Transforming protein RhoA [OS=Homo sapiens]	0	151.898	49	12	247	4	193	21.8	6.1	474.98	12	cell adhesion;cell-cell signaling;cell cycle OR cell proliferation;cell organization and biogenesis;other metabolic processes;stress response;developmental processes;signal transduction;other biological processes	plasma membrane;other membranes;cytosol;cytoskeleton;ER/Golgi;nucleus;other cytoplasmic organelle;other cell component	cytoskeletal activity;other molecular function	Pf00071	387	ENSG00000067560	RHOA	hsa:387; P06749; P61586; Q53HM4; Q5U024; Q9UDJ0; Q9UEJ4	Androgen receptor signaling pathway; Physiological and pathological hypertrophy of the heart; MicroRNAs in cardiomyocyte hypertrophy; Leptin signaling pathway; Pathogenic Escherichia coli infection; AGE/RAGE pathway; Corticotropin-releasing hormone signaling pathway; Spinal cord injury; Alpha 6 beta 4 signaling pathway; Focal adhesion; G protein signaling pathways; Wnt signaling pathway; Hypothet…	Neutrophil degranulation; EPHB-mediated forward signaling; PTK6 Regulates RHO GTPases, RAS GTPase and MAP kinases; GPVI-mediated activation cascade; VEGFA-VEGFR2 Pathway; EPHA-mediated growth cone collapse; RHOC GTPase cycle; G alpha (12/13) signalling events; RHO GTPases Activate Formins; RHO GTPases activate CIT; RHO GTPases Activate Rhotekin and Rhophilins; Sema4D induced cell migration and gr…	69	9	19.8	20.7	84	57.7	8.8	144.05	14.18	94.75	92.26	167.89	8.06554e+06	1.53566e+08	641196463	3.85493e+08	3.77752e+06	5.39872e+06	4.17167e+06	1.6913e+07	3.08246e+06	6.72486e+06	7.64721e+06
FALSE	High	Master Protein	Q99536	NO	Synaptic vesicle membrane protein VAT-1 homolog [OS=Homo sapiens]	0	151.135	51	14	119	14	393	41.9	6.29	244.92	14	other biological processes	non-structural extracellular;other membranes;mitochondrion;other cytoplasmic organelle	other molecular function	Pf08240, Pf13602	10493	ENSG00000108828	VAT1	A8K345; B0AZP7; B4DPX4; hsa:10493; Q13035; Q5BKZ7; Q96A39; Q99536; Q9BUT8		Neutrophil degranulation	1	0	17	12.2	47.7	61.6	25.8	154.57	18.39	86.63	61.61	103.33	582302	17540953	1.62926e+08	8.37935e+07	1.41331e+06	6978414	1.62916e+06	380642	898715	1.34046e+06	1.43498e+06
FALSE	High	Master Protein	P34896	NO	Serine hydroxymethyltransferase, cytosolic [OS=Homo sapiens]	0	151.069	47	19	107	18	483	53	7.71	161.7	19	cell organization and biogenesis;other metabolic processes;other biological processes	cytosol;nucleus;other cell component	nucleic acid binding activity;other molecular function	Pf00464	6470	ENSG00000176974; ENSG00000284320	SHMT1	B4DPM9; D3DXD0; hsa:6470; P34896; Q96HY0; Q9UMD1; Q9UMD2	Glycine metabolism; Folate metabolism; One-carbon metabolism; Trans-sulfuration and one-carbon metabolism; One-carbon metabolism and related pathways; Clear cell renal cell carcinoma pathways; Male infertility; Neuroinflammation and glutamatergic signaling	Metabolism of folate and pterines; Carnitine synthesis	10	1	128	10.2	78.3	108	17.8	72.37	121.81	144.05	45.68	165.86	8579944	1.50011e+07	3.64234e+07	2.46764e+07	2.78512e+06			2.09203e+06	214814	1.81233e+06	187795
FALSE	High	Master Protein	O43852	NO	Calumenin [OS=Homo sapiens]	0	150.87	52	14	52	14	315	37.1	4.64	100.76	14		non-structural extracellular;other membranes;cytosol;ER/Golgi;other cell component	other molecular function	Pf13833	813	ENSG00000128595	CALU	B3KPG9; D6QS48; D6QS49; D6QS50; D6QS51; D6QS52; D6QS53; D6QS54; D6QS55; D6QS56; D6QS57; D6QS58; D6QS59; F5H1Q9; F5H879; hsa:813; O43852; O60456; Q6FHB9; Q96RL3; Q9NR43	NOTCH1 regulation of endothelial cell calcification; VEGFA-VEGFR2 signaling pathway	Platelet degranulation ; Regulation of Insulin-like Growth Factor (IGF) transport and uptake by Insulin-like Growth Factor Binding Proteins (IGFBPs); Post-translational protein phosphorylation	5	0	42.8	13.8	98.7	101.2	57.9	167.85	1.04	69.07	68.65	40.23	990973	6.16702e+07	3.15487e+07	2.81513e+06	8.07312e+06	320056	262855	1.98758e+06	1.12201e+06	320120	438664
FALSE	High	Master Protein	O60610	NO	Protein diaphanous homolog 1 [OS=Homo sapiens]	0	150.67	18	23	79	23	1272	141.3	5.41	132.9	23	cell organization and biogenesis;other biological processes	plasma membrane;other membranes;cytosol;cytoskeleton;nucleus;other cell component	signal transduction activity or receptor binding;cytoskeletal activity;other molecular function	Pf02181, Pf06346, Pf06367, Pf06371	1729	ENSG00000131504	DIAPH1	A6NF18; B7ZKW2; E9PEZ2; hsa:1729; O60610; Q17RN4; Q59FH8; Q9UC76	Microtubule cytoskeleton regulation; AGE/RAGE pathway; Focal adhesion; Type 2 papillary renal cell carcinoma; Regulation of actin cytoskeleton; G13 signaling pathway	RHO GTPases Activate Formins; Neutrophil degranulation; RHOA GTPase cycle; RHOB GTPase cycle; RHOD GTPase cycle; RHOF GTPase cycle; RHOC GTPase cycle; ERBB2 Regulates Cell Motility	14	0	42.8	13.4	43.3	50.5	41.9	145.9	121.36	89.64	79.7	85.28		1.79766e+07	1.35374e+08	8.11216e+07	397682	2.55818e+06	1.04536e+06	2.1472e+06	868570	1.99651e+06	211900
FALSE	High	Master Protein	O95861	NO	3'(2'),5'-bisphosphate nucleotidase 1 [OS=Homo sapiens]	0	150.624	57	17	164	17	308	33.4	5.69	294.02	17	other metabolic processes;developmental processes	cytosol	other molecular function	Pf00459	10380	ENSG00000162813	BPNT1	A8K7C8; B4DPS5; B4DUS9; D3DTA9; hsa:10380; O95861; Q8WVL5; Q9UGJ3		Cytosolic sulfonation of small molecules	1	0	37.5	51.6	111.8	91.5	12.3	130.29	59.69	103.72	105.26	151.04	3.23655e+06	7.32185e+07	4.32816e+07	5.3751e+07	2.90592e+06	449487	1.81727e+06	5.51429e+06	1.72499e+06	5.5932e+06	3.16053e+06
FALSE	High	Master Protein	Q15008	NO	26S proteasome non-ATPase regulatory subunit 6 [OS=Homo sapiens]	0	150.517	46	20	159	20	389	45.5	5.62	229.04	20	protein metabolism;other metabolic processes;other biological processes	non-structural extracellular;cytosol;nucleus;other cell component	enzyme regulator activity	Pf01399, Pf10602	9861	ENSG00000163636	PSMD6	A8K2E0; E9PHI9; hsa:9861; Q15008; Q6UV22	Proteasome degradation; Alzheimer's disease and miRNA effects; Parkin-ubiquitin proteasomal system pathway; Alzheimer's disease	FCERI mediated NF-kB activation; Neutrophil degranulation; Downstream TCR signaling; Antigen processing: Ubiquitination & Proteasome degradation; Activation of NF-kappaB in B cells; Oxygen-dependent proline hydroxylation of Hypoxia-inducible Factor Alpha; ER-Phagosome pathway; Cross-presentation of soluble exogenous antigens (endosomes); SCF-beta-TrCP mediated degradation of Emi1; APC/C:Cdc20 med…	63	0	46.2	23.7	68.4	49.3	23.6	111.52	74.55	83.66	76.34	133.87	2.57362e+06	3.55216e+07	1.0553e+08	7.44586e+07	1.32486e+06	3.91086e+06	1.09061e+06	2.31563e+06	2.36211e+07	2.74993e+06	1.18394e+06
FALSE	High	Master Protein	Q92608	NO	Dedicator of cytokinesis protein 2 [OS=Homo sapiens]	0	150.457	18	30	53	29	1830	211.8	6.87	84.11	30	cell cycle OR cell proliferation;cell organization and biogenesis;transport;developmental processes;signal transduction;other biological processes	non-structural extracellular;cytosol;cytoskeleton;other cell component	signal transduction activity or receptor binding;enzyme regulator activity	Pf06920, Pf07653, Pf14429, Pf16172, Pf20421, Pf20422	1794	ENSG00000134516	DOCK2	hsa:1794; Q2M3I0; Q92608; Q96AK7	Chemokine signaling pathway	Neutrophil degranulation; RAC1 GTPase cycle; RHOA GTPase cycle; RAC2 GTPase cycle; Factors involved in megakaryocyte development and platelet production; RHOG GTPase cycle; Nef and signal transduction	8	1	128.3	56.8	87.4	74.2	51.5	111.55	68.29	59.29	29	60.31	9.85692e+06	1.62742e+07	1.23569e+08	5.48947e+07	2.26573e+06	4.0921e+06	3.15858e+06	2.22594e+06	1.46334e+07	4.15117e+06	2.01282e+06
FALSE	High	Master Protein	P21589	NO	5'-nucleotidase [OS=Homo sapiens]	0	150.194	39	17	59	17	574	63.3	7.03	98.49	17	cell adhesion;DNA metabolism;other metabolic processes;other biological processes	plasma membrane;other membranes;cytosol;nucleus	other molecular function	Pf00149, Pf02872	4907	ENSG00000135318	NT5E	B3KQI8; hsa:4907; O75520; P21589; Q5W116	Pluripotent stem cell differentiation pathway; NAD+ metabolism	Purinergic signaling in leishmaniasis infection; Purine catabolism; Pyrimidine catabolism; Nicotinate metabolism	6	0	87.6	122.6	183.4	80.9	30.6	97.15	95.81	110.34	66.12	79.75	4.15125e+06	4.76903e+06	2.22877e+07	2.17822e+07	3.98506e+06	3.80273e+07	1.12915e+07	5.92048e+06	2.8671e+07	3.44039e+06	2.48816e+07
FALSE	High	Master Protein	P51659	NO	Peroxisomal multifunctional enzyme type 2 [OS=Homo sapiens]	0	150.051	36	22	100	22	736	79.6	8.84	184.49	22	other metabolic processes;developmental processes	cytosol;other cytoplasmic organelle	other molecular function	Pf00106, Pf01575, Pf02036	3295	ENSG00000133835	HSD17B4	B4DNV1; B4DVS5; E9PB82; F5HE57; hsa:3295; P51659	Steroid biosynthesis; Disorders of bile acid synthesis and biliary transport	TYSND1 cleaves peroxisomal proteins; Synthesis of bile acids and bile salts via 7alpha-hydroxycholesterol; alpha-linolenic acid (ALA) metabolism; Beta-oxidation of pristanoyl-CoA; Beta-oxidation of very long chain fatty acids	8	0	73.3	33.1	80	66.6	19.5	106.43	65.89	82.65	81.46	133.07	7.62058e+07	4.40726e+08	1103043179	7.07412e+08	7.60537e+07	1.04789e+07	1.70973e+07	5.31572e+07	1.57644e+07	4.10752e+07	2.08101e+07
FALSE	High	Master Protein	Q00796	NO	Sorbitol dehydrogenase [OS=Homo sapiens]	0	149.579	70	18	125	18	357	38.3	7.97	232.94	18	other metabolic processes;stress response;other biological processes	non-structural extracellular;other membranes;cytosol;cytoskeleton;mitochondrion	other molecular function	Pf00107, Pf08240	6652	ENSG00000140263	SORD	B2R655; B7Z3A6; hsa:6652; J3JZZ5; Q00796; Q16682; Q9UMD6	Disorders of fructose metabolism; Polyol pathway	Fructose biosynthesis; Formation of xylulose-5-phosphate	4	0	46.1	10.2	46.5	43.9	7.8	66.24	79.05	88.01	68.69	187.44	7.03517e+06	4.04202e+07	5.37596e+07	4.11673e+07	2.04949e+06	5.08038e+06	4076476	1.33317e+07	1.37361e+07	608114	2.98921e+06
FALSE	High	Master Protein	P41252	NO	Isoleucine--tRNA ligase, cytoplasmic [OS=Homo sapiens]	0	149.297	25	29	126	29	1262	144.4	6.15	156.13	29	protein metabolism;RNA metabolism OR transcription;other metabolic processes	cytosol;nucleus;other cell component	nucleic acid binding activity;other molecular function	Pf00133, Pf08264, Pf19302	3376	ENSG00000196305	IARS1	A8KAE9; hsa:3376; P41252; Q5TCD0; Q7Z3T4; Q9H588	Amino acid metabolism	Cytosolic tRNA aminoacylation; Selenoamino acid metabolism	3	0	56.8	10.2	90.1	33	8.7	114.32	57.66	67.21	115.58	176.46	1.85414e+06	2.24258e+07	1.19686e+08	6.87222e+07	4.5287e+07		1.67466e+06	2.78318e+06	1.11399e+06	1.22867e+06	718835
FALSE	High	Master Protein	P14780	NO	Matrix metalloproteinase-9 [OS=Homo sapiens]	0	149.262	30	22	48	22	707	78.4	6.06	105.9	22	cell organization and biogenesis;protein metabolism;other metabolic processes;stress response;developmental processes;signal transduction;other biological processes	non-structural extracellular;other cell component	other molecular function	Pf00040, Pf00045, Pf00413, Pf01471	4318	ENSG00000100985	MMP9	B2R7V9; hsa:4318; P14780; Q3LR70; Q8N725; Q9H4Z1; Q9UCJ9; Q9UCL1; Q9UDK2	Matrix metalloproteinases; Osteopontin signaling; Angiogenesis; TNF-related weak inducer of apoptosis (TWEAK) signaling pathway; AGE/RAGE pathway; Spinal cord injury; Mammary gland development pathway - Involution (Stage 4 of 4); Bladder cancer; IL1 and megakaryocytes in obesity; Photodynamic therapy-induced NF-kB survival signaling; Lung fibrosis; Epithelial to mesenchymal transition in colorect…	Neutrophil degranulation; Collagen degradation; EPH-ephrin mediated repulsion of cells; Interleukin-4 and Interleukin-13 signaling; Signaling by SCF-KIT; Activation of Matrix Metalloproteinases; Extra-nuclear estrogen signaling; Assembly of collagen fibrils and other multimeric structures	38	0	309.9	79.3	17.1	44.9	96.7	170.93	129.92	110.09	100.55	48.35	2.59115e+06	9.56304e+06	1.29176e+08	1.43465e+08	312277	3.41044e+06	228438	166819	8.46774e+06	137176	4.49997e+06
FALSE	High	Master Protein	P39687	NO	Acidic leucine-rich nuclear phosphoprotein 32 family member A [OS=Homo sapiens]	0	148.957	41	15	300	8	249	28.6	4.09	478.71	15	transport;signal transduction;other biological processes	ER/Golgi;nucleus;other cell component	other molecular function	Pf14580	8125	ENSG00000140350	ANP32A	B2R6T4; hsa:8125; P39687; Q53FK4; Q5J8L8; Q7M4N6	IL-18 signaling pathway	HuR (ELAVL1) binds and stabilizes mRNA	2	7	41.7	44.3	100.5	72.6	20.5	101.69	3.19	85.06	49.96	142.55	4.38864e+06	2.44595e+08	4.2574e+08	2.36301e+08	6.6644e+06	2.16456e+07	1.86937e+07	3.18369e+07	4.52966e+07	2.04259e+07	2.71513e+07
FALSE	High	Master Protein	O75436	NO	Vacuolar protein sorting-associated protein 26A [OS=Homo sapiens]	0	148.745	59	16	111	15	327	38.1	6.57	194.75	16	transport;other biological processes	other membranes;cytosol;other cytoplasmic organelle;other cell component		Pf03643	9559	ENSG00000122958	VPS26A	A8MZ56; B2RDD3; hsa:9559; O75436; Q8TBH4; Q9H982		WNT ligand biogenesis and trafficking	1	1	24.4	1.6	32.3	20.2	5.1	135.77	133.36	109.44	109.85	155	1.17024e+06	2.44715e+07	1.46111e+08	1.05263e+08	330579		276914	2.83083e+06		813188	33183
FALSE	High	Master Protein	Q04446	NO	1,4-alpha-glucan-branching enzyme [OS=Homo sapiens]	0	148.648	35	23	188	23	702	80.4	6.32	264.17	23	other metabolic processes;other biological processes	cytosol;other cell component	other molecular function	Pf00128, Pf02806, Pf02922	2632	ENSG00000114480	GBE1	B3KWV3; hsa:2632; Q04446; Q96EN0	Glycogen synthesis and degradation; Disorders of galactose metabolism	Glycogen synthesis; Glycogen storage disease type IV (GBE1)	4	0	62.1	36.9	140.7	91.4	26.1	105.68	82.62	84.3	68.09	123.35	5.69293e+06	8.7951e+07	8.53758e+07	5.00436e+07	3.38309e+06	3.05596e+06	6.63932e+06	1.08489e+07	3.91223e+06	7.74028e+06	2.82455e+06
FALSE	High	Master Protein	P22061	NO	Protein-L-isoaspartate(D-aspartate) O-methyltransferase [OS=Homo sapiens]	0	148.327	67	12	229	12	227	24.6	7.21	417.54	12	protein metabolism;other metabolic processes	cytosol;other cell component	other molecular function	Pf01135	5110	ENSG00000120265	PCMT1	A8K109; hsa:5110; J3KP72; P22061; Q14661; Q16556; Q5VYC1; Q5VYC2; Q93061; Q96II9; Q99625; Q9BQV7; Q9BQV8; Q9NP03		Protein repair	1	0	121.4	72	72	99.6	68.9	61.42	48.45	60.96	43.33	24.32	6.27372e+07	1.04361e+08	190301438	1.23247e+08	1.35562e+07	1.86717e+07	9.87381e+06	9.35998e+06	7.92391e+07	2.53934e+07	1.7289e+07
FALSE	High	Master Protein	P41240	NO	Tyrosine-protein kinase CSK [OS=Homo sapiens]	0	148.191	51	20	95	20	450	50.7	7.06	173.77	20	cell organization and biogenesis;protein metabolism;other metabolic processes;developmental processes;signal transduction;other biological processes	plasma membrane;other membranes;cytosol;other cell component	kinase activity;other molecular function	Pf00017, Pf00018, Pf07714	1445	ENSG00000103653	CSK	hsa:1445; P41240; Q2M3N2; Q6FGZ6	Integrin-mediated cell adhesion; VEGFA-VEGFR2 signaling pathway; Chemokine signaling pathway; EGF/EGFR signaling pathway; Regulation of actin cytoskeleton	Signaling by BRAF and RAF1 fusions; Signaling by moderate kinase activity BRAF mutants; Paradoxical activation of RAF signaling by kinase inactive BRAF; Signaling downstream of RAS mutants; Signaling by RAF1 mutants; MAP2K and MAPK activation; Signaling by high-kinase activity BRAF mutants; Integrin signaling; Negative regulation of FLT3; GAB1 signalosome; RHOH GTPase cycle; Phosphorylation of CD…	18	0	16.3	1.5	52.1	9.8	89.7	147.09	4.05	78.27	98.45			7.74955e+06	2.26737e+08	1.58414e+08		159230	467845	166256		120025	157607
FALSE	High	Master Protein	Q9HC35	NO	Echinoderm microtubule-associated protein-like 4 [OS=Homo sapiens]	0	147.4	32	27	86	27	981	108.8	6.4	134.19	27	cell cycle OR cell proliferation;cell organization and biogenesis;other biological processes	cytosol;cytoskeleton;other cell component	cytoskeletal activity	Pf00400, Pf03451	27436	ENSG00000143924	EML4	A6H8Y6; B2RBK3; B2RTW7; B5MCW9; hsa:27436; Q3SWW0; Q53R29; Q53TW8; Q6PJ45; Q9HC35; Q9NV40	Non-small cell lung cancer	EML4 and NUDC in mitotic spindle formation; ALK mutants bind TKIs; Signaling by ALK fusions and activated point mutants; Nuclear events stimulated by ALK signaling in cancer	5	0	29.2	42.7	33.6	61.4	104.4	161.5	51.5	81.85	28.65	30.49	662095	3.87616e+06	1.45775e+08	86917336	2.45384e+06	1.85812e+06	1.65611e+06	3.84131e+06	4.03594e+06	1.66314e+06	4.96185e+06
FALSE	High	Master Protein	P10644	NO	cAMP-dependent protein kinase type I-alpha regulatory subunit [OS=Homo sapiens]	0	146.763	47	19	123	19	381	43	5.35	192.6	19	cell cycle OR cell proliferation;cell organization and biogenesis;developmental processes;signal transduction;other biological processes	plasma membrane;other membranes;cytosol;cytoskeleton;other cytoplasmic organelle;other cell component	enzyme regulator activity;other molecular function	Pf00027, Pf02197	5573	ENSG00000108946	PRKAR1A	hsa:5573; K7ER48; P10644; Q567S7	Mesodermal commitment pathway; Myometrial relaxation and contraction pathways; Mesodermal commitment pathway; G protein signaling pathways; Cannabinoid receptor signaling; Lipid metabolism pathway; Hippo signaling regulation pathways; Hippo-Merlin signaling dysregulation; Fragile X syndrome; Calcium regulation in cardiac cells; Sudden infant death syndrome (SIDS) susceptibility pathways	FCGR3A-mediated IL10 synthesis; GPER1 signaling; ADORA2B mediated anti-inflammatory cytokines production; ALK mutants bind TKIs; Signaling by ALK fusions and activated point mutants; Factors involved in megakaryocyte development and platelet production; Hedgehog 'off' state; Glucagon-like Peptide-1 (GLP1) regulates insulin secretion; Vasopressin regulates renal water homeostasis via Aquaporins; P…	24	0	23.6	17.2	37.5	30.3	34.7	160.61	26.69	111	75.35	98.41	3.14609e+06	4.55779e+07	2.709e+08	1.84566e+08	303515	113640	1.08451e+06	2.55414e+06	2.37786e+06	1.66142e+06	1.57659e+06
FALSE	High	Master Protein	Q8N1N4	NO	Keratin, type II cytoskeletal 78 [OS=Homo sapiens]	0	146.744	45	24	341	18	520	56.8	6.02	533.5	24		cytosol;cytoskeleton		Pf00038, Pf16208	196374	ENSG00000170423	KRT78	A8K4D6; hsa:196374; Q5HYM7; Q7RTT2; Q8N1N4		Formation of the cornified envelope	2	1	91.2	84	89.2	134.7	141.6	78.73	2.93	71.18	61.67	37.72	3.33713e+07	1.27855e+07	1.28662e+07	2.30076e+07	4.04814e+07	1.30909e+07	1.08372e+07	1.82092e+07	2.12253e+07	9.4037e+06	1.25457e+07
FALSE	High	Master Protein	P13798	NO	Acylamino-acid-releasing enzyme [OS=Homo sapiens]	0	146.504	33	21	355	21	732	81.2	5.48	616.96	21	cell organization and biogenesis;protein metabolism;other metabolic processes	non-structural extracellular;other membranes;cytosol;nucleus;other cell component	other molecular function	Pf00326, Pf19283	327	ENSG00000164062	APEH	hsa:327; P13798; Q9BQ33; Q9P0Y2		Neutrophil degranulation; Eukaryotic Translation Termination	2	0	103.8	69.5	128.5	110.6	69	68.41	66.76	25.86	26.64	53.92	4.1133e+07	1.42761e+08	1.04699e+08	7.20233e+07	1.07749e+07	1.3801e+07	1.00874e+07	1.91809e+07	6.34158e+07	2.68099e+07	1.33698e+07
FALSE	High	Master Protein	P78386	NO	Keratin, type II cuticular Hb5 [OS=Homo sapiens]	0	146.09	31	24	89	5	507	55.8	6.55	136.93	24	other biological processes	cytosol;cytoskeleton	other molecular function	Pf00038, Pf16208	3891	ENSG00000135443	KRT85	hsa:3891; P78386; Q9NSB1		Formation of the cornified envelope	2	1	12.7	4	29.1	20.3	6.1	205.08	38.83	74.36	44.45	186.51		4.08544e+06	3.4383e+06	4.44605e+06	158098	323024	125527	1.72444e+06	4.86453e+07	436595	345523
FALSE	High	Master Protein	P28482	NO	Mitogen-activated protein kinase 1 [OS=Homo sapiens]	0	145.901	52	19	184	13	360	41.4	6.98	279.46	19	cell-cell signaling;cell cycle OR cell proliferation;protein metabolism;other metabolic processes;stress response;transport;developmental processes;signal transduction;other biological processes	non-structural extracellular;plasma membrane;other membranes;cytosol;cytoskeleton;mitochondrion;ER/Golgi;nucleus;other cytoplasmic organelle;other cell component	nucleic acid binding activity;kinase activity;other molecular function	Pf00069	5594	ENSG00000100030	MAPK1	A8CZ64; hsa:5594; P28482	IL-5 signaling pathway; Osteopontin signaling; Physiological and pathological hypertrophy of the heart; Angiogenesis; MicroRNAs in cardiomyocyte hypertrophy; Type II diabetes mellitus; Heart development; Integrin-mediated cell adhesion; IL-1 signaling pathway; RANKL/RANK signaling pathway; Thyroid stimulating hormone (TSH) signaling pathway; Leptin signaling pathway; Follicle stimulating hormone …	Regulation of actin dynamics for phagocytic cup formation; FCERI mediated MAPK activation; FCGR3A-mediated phagocytosis; Signaling by BRAF and RAF1 fusions; Neutrophil degranulation; Estrogen-dependent nuclear events downstream of ESR-membrane signaling; RHO GTPases Activate WASPs and WAVEs; Oxidative Stress Induced Senescence; Senescence-Associated Secretory Phenotype (SASP); SMAD2/SMAD3:SMAD4 h…	182	5	25.3	23.1	48.1	38.9	11.8	150.17	45.63	96.91	106.06	160.56	2.6131e+06	4.24375e+07	1.87384e+08	1.54871e+08	917929	1003208	713879	3.3948e+06	6.10194e+06	2.94185e+06	2.09493e+06
FALSE	High	Master Protein	Q13347	NO	Eukaryotic translation initiation factor 3 subunit I [OS=Homo sapiens]	0	145.65	60	14	139	14	325	36.5	5.64	285.91	14	cell organization and biogenesis;protein metabolism;other metabolic processes	cytosol;translational apparatus;other cell component	nucleic acid binding activity	Pf00400	8668	ENSG00000084623	EIF3I	hsa:8668; Q13347	Translation factors; nsp1 from SARS-CoV-2 inhibits translation initiation in the host cell	L13a-mediated translational silencing of Ceruloplasmin expression; Formation of a pool of free 40S subunits; GTP hydrolysis and joining of the 60S ribosomal subunit; Translation initiation complex formation; Formation of the ternary complex, and subsequently, the 43S complex; Ribosomal scanning and start codon recognition	8	0	83.9	79.8	64.9	60.5	72.1	79.22	30.63	64.85	48.51	48.41	5569822	6.13979e+07	1.242e+08	9.2407e+07	5.78516e+06	12199436	1.05051e+07	7.56935e+06	2.16541e+07	7.10919e+06	15350767
FALSE	High	Master Protein	Q14203	NO	Dynactin subunit 1 [OS=Homo sapiens]	0	145.511	24	24	71	24	1278	141.6	5.81	110.63	24	cell cycle OR cell proliferation;cell organization and biogenesis;transport;developmental processes;other biological processes	non-structural extracellular;cytosol;cytoskeleton;nucleus;other cell component	cytoskeletal activity;other molecular function	Pf01302, Pf12455	1639	ENSG00000204843	DCTN1	A8MY36; B4DM45; E9PFS5; E9PGE1; G5E9H4; hsa:1639; O95296; Q14203; Q6IQ37; Q9BRM9; Q9UIU1; Q9UIU2		MHC class II antigen presentation; HSP90 chaperone cycle for steroid hormone receptors (SHR) in the presence of ligand; COPI-mediated anterograde transport; COPI-independent Golgi-to-ER retrograde traffic; Signaling by ALK fusions and activated point mutants; XBP1(S) activates chaperone genes	6	0	27.1	36.5	26.8	19.7	22.9	146.64	6.51	97.03	112.64	109.28	1.68903e+06	2.52092e+07	8.22351e+07	2.9443e+07	729973	471095	355271	158867	1.25251e+06	917650	1.16378e+06
FALSE	High	Master Protein	P25787	NO	Proteasome subunit alpha type-2 [OS=Homo sapiens]	0	145.239	57	13	194	13	234	25.9	7.43	407.18	13	protein metabolism;other metabolic processes;other biological processes	non-structural extracellular;cytosol;nucleus;other cell component		Pf00227, Pf10584	5683	ENSG00000106588	PSMA2	hsa:5683; P25787; Q6ICS6; Q9BU45	Proteasome degradation; Alzheimer's disease and miRNA effects; Alzheimer's disease	FCERI mediated NF-kB activation; Separation of Sister Chromatids; The role of GTSE1 in G2/M progression after G2 checkpoint; ER-Phagosome pathway; Neutrophil degranulation; Regulation of PTEN stability and activity; Downstream TCR signaling; Interleukin-1 signaling; Cdc20:Phospho-APC/C mediated degradation of Cyclin A; ABC-family proteins mediated transport; Defective CFTR causes cystic fibrosis;…	62	0	35.9	63.8	72.4	75	30.7	114.1	52.88	80.64	93.96	114.21	4.09594e+06	61529839	169391883	117262295	4.07293e+06	3.67374e+06	3.89935e+06	9.61979e+06	9428737	1.03374e+07	6.54984e+06
FALSE	High	Master Protein	Q9BS26	NO	Endoplasmic reticulum resident protein 44 [OS=Homo sapiens]	0	145.135	36	14	100	13	406	46.9	5.26	181.43	14	protein metabolism;other metabolic processes;stress response;other biological processes	non-structural extracellular;other membranes;ER/Golgi;other cell component	other molecular function	Pf00085, Pf13848	23071	ENSG00000023318	ERP44	hsa:23071; O60319; Q4VXC1; Q5VWZ7; Q6UW14; Q8WX67; Q9BS26		Neutrophil degranulation	1	0	118.4	124.9	108.7	87.9	79.9	39.68	6.49	56.94	87.56	55.34	2.687e+07	9.02015e+07	129679272	8.40807e+07	5.03695e+07	2.99767e+07	3.16923e+07	3.03043e+07	2.05799e+07	3.24178e+07	4.11245e+07
FALSE	High	Master Protein	P11766	NO	Alcohol dehydrogenase class-3 [OS=Homo sapiens]	0	145.087	36	13	307	13	374	39.7	7.49	467.36	13	protein metabolism;other metabolic processes;stress response;other biological processes	cytosol;mitochondrion	other molecular function	Pf00107, Pf08240	128	ENSG00000197894	ADH5	hsa:128; P11766; Q6FHR2	Folate-alcohol and cancer pathway hypotheses; Amino acid metabolism	Ethanol oxidation	3	0	30.5	24.5	84.6	130.7	13	116.83	5.55	70.03	57.86	175.9	6.73193e+06	2.19044e+08	1.48872e+08	9.03534e+07	9.65439e+06	8470225	1.20835e+07	2.97669e+07	7991124	9385807	1.41177e+07
FALSE	High	Master Protein	Q96C23	NO	Galactose mutarotase [OS=Homo sapiens]	0	144.947	51	14	180	14	342	37.7	6.65	316.68	14	other metabolic processes	other cell component	other molecular function	Pf01263	130589	ENSG00000143891	GALM	hsa:130589; Q53RY1; Q8NIA2; Q96C23; V9HWA8			0	0	45.6	44.8	146.7	84.7	8.5	121.66	15.33	97.71	106.42	175.82	4.53551e+06	7.01533e+07	2.04697e+08	1.27402e+08	2.85025e+06	1.21123e+06	6.41917e+06	1.12332e+07	2.33068e+06	5.69682e+06	9848228
FALSE	High	Master Protein	P01860	NO	Immunoglobulin heavy constant gamma 3 [OS=Homo sapiens]	0	144.907	47	13	525	5	377	41.3	7.9	867.2	13	cell organization and biogenesis;stress response;transport;signal transduction;other biological processes	non-structural extracellular;plasma membrane;other membranes	signal transduction activity or receptor binding;other molecular function	Pf07654			IGHG3	A0A075B6N8; A2NU35; P01860		Initial triggering of complement; Classical antibody-mediated complement activation; FCGR activation; Regulation of actin dynamics for phagocytic cup formation; Role of phospholipids in phagocytosis; FCGR3A-mediated IL10 synthesis; FCGR3A-mediated phagocytosis; Regulation of Complement cascade	8	2	74.7	61.5	139	168.1	116.2	86.64	21.31	46.3	53	63.93	4.23346e+07	29022769	1.90367e+07	3.47323e+07	1.48891e+07	3.25862e+06	5.03992e+06	3.93463e+06	1.86511e+07	6.76948e+06	6.94736e+06
FALSE	High	Master Protein	P08575	NO	Receptor-type tyrosine-protein phosphatase C [OS=Homo sapiens]	0	144.811	20	24	51	24	1306	147.4	6.15	103.51	24	cell adhesion;cell cycle OR cell proliferation;cell organization and biogenesis;protein metabolism;other metabolic processes;stress response;transport;developmental processes;signal transduction;other biological processes	plasma membrane;other membranes;other cell component	signal transduction activity or receptor binding;cytoskeletal activity;other molecular function	Pf00041, Pf00102, Pf12453, Pf12567	5788	ENSG00000081237; ENSG00000262418	PTPRC	A0A0A0MT22; A8K7W6; hsa:5788; P08575; Q16614; Q9H0Y6; X6R433	B cell receptor signaling pathway; T-cell antigen receptor (TCR) pathway during Staphylococcus aureus infection; Regulatory circuits of the STAT3 signaling pathway; Extrafollicular B cell activation by SARS-CoV-2; EPO receptor signaling; Interferon type I signaling pathways	Neutrophil degranulation; Phosphorylation of CD3 and TCR zeta chains; Other semaphorin interactions	9	0	57.2	65.7	54.7	95.1	96.9	165.47	47.38	69.39	63.75	39.94		7.8596e+06	1.61212e+08	8.76562e+07	187664	1.77674e+06	909227	1.46812e+06	501266	1.97401e+06	1.36718e+06
FALSE	High	Master Protein	Q9NQR4	NO	Omega-amidase NIT2 [OS=Homo sapiens]	0	144.54	67	16	213	16	276	30.6	7.21	308.5	16	other metabolic processes	non-structural extracellular;cytosol;cytoskeleton;other cell component	other molecular function	Pf00795	56954	ENSG00000114021	NIT2	B2R9A3; D3DN47; hsa:56954; Q8WUF0; Q9NQR4		Neutrophil degranulation	1	0	69.1	36.9	54.7	67.5	9.5	118.77	42.35	117.91	105.26	182.95	8.05457e+06	8.5556e+07	70109731	48924070	1.11058e+06	1.11923e+06	1.4673e+06	5.2309e+06		3.44913e+06	2.5854e+06
FALSE	High	Master Protein	O75533	NO	Splicing factor 3B subunit 1 [OS=Homo sapiens]	0	144.329	20	22	55	22	1304	145.7	7.09	86.53	22	cell organization and biogenesis;RNA metabolism OR transcription;other metabolic processes;other biological processes	nucleus	nucleic acid binding activity;other molecular function	Pf08920	23451	ENSG00000115524	SF3B1	E9PCH3; hsa:23451; O75533	mRNA processing	mRNA Splicing - Major Pathway; B-WICH complex positively regulates rRNA expression; mRNA Splicing - Minor Pathway	4	0	45.2	27.5	57.2	67.4	38.9	145.28	46.72	52.45	44.97	79.8	3.21903e+06	9.49675e+06	7.37594e+07	3.22393e+07	324027	1.78268e+06	551971	446421	1.78772e+06	1.16703e+06	816778
FALSE	High	Master Protein	P78385	NO	Keratin, type II cuticular Hb3 [OS=Homo sapiens]	0	144.278	28	24	85	3	493	54.2	5.64	131.52	24	other biological processes	cytosol;cytoskeleton		Pf00038, Pf16208	3889	ENSG00000170523	KRT83	A1A4S9; B2RC21; hsa:3889; P78385; Q6NT21; Q9NSB3		Formation of the cornified envelope	2	20	113	77.9	71.7	63.2	269.8	129.04	115.15	85.56	81.28	96.17	4.52806e+07	3.50532e+07	9.75255e+06	3.29029e+07	1.0471e+08	6.70697e+07	4.16121e+07	3.23483e+07	6.27332e+08	7.18976e+06	9.76199e+07
FALSE	High	Master Protein	Q14315	NO	Filamin-C [OS=Homo sapiens]	0	143.904	10	26	219	12	2725	290.8	5.97	351.88	26	cell organization and biogenesis	plasma membrane;other membranes;cytosol;cytoskeleton;other cell component	cytoskeletal activity;other molecular function	Pf00307, Pf00630	2318	ENSG00000128591	FLNC	B2ZZ88; hsa:2318; O95303; Q07985; Q14315; Q9NS12; Q9NYE5; Q9UMR8; Q9Y503	Focal adhesion; MAPK signaling pathway; Ebola virus infection in host	Cell-extracellular matrix interactions	4	0	24.8	17.8	80	121.6	28.2	164.6	73.45	78.85	38.51	115.83	837615	5.92101e+06	8.11501e+07	3.05213e+07	523719	1.30704e+06	718829	1.6686e+06	420124	403716	1.77449e+06
FALSE	High	Master Protein	P28062	NO	Proteasome subunit beta type-8 [OS=Homo sapiens]	0	143.806	44	10	144	10	276	30.3	7.43	300.3	10	protein metabolism;other metabolic processes;other biological processes	cytosol;nucleus;other cell component	other molecular function	Pf00227	5696	ENSG00000204264; ENSG00000206298; ENSG00000226201; ENSG00000230034; ENSG00000230669; ENSG00000231631; ENSG00000235715; ENSG00000236443	PSMB8	B0UZC0; hsa:5696; P28062; Q29824; Q5JNW6; Q5QNR8; Q96J48	Proteasome degradation; Immune response to tuberculosis	FCERI mediated NF-kB activation; Downstream TCR signaling; Antigen processing: Ubiquitination & Proteasome degradation; Activation of NF-kappaB in B cells; Oxygen-dependent proline hydroxylation of Hypoxia-inducible Factor Alpha; ER-Phagosome pathway; Cross-presentation of soluble exogenous antigens (endosomes); SCF-beta-TrCP mediated degradation of Emi1; APC/C:Cdc20 mediated degradation of Secur…	61	0	24.5	26.8	49.2	46.9	10.6	165.58	17.03	149.14	121.68	167.98	485200	2.10824e+07	3.01136e+08	1.40117e+08	1.63687e+06	637862	1.25559e+06	2.58334e+06		2.06251e+06	2.25162e+06
FALSE	High	Master Protein	Q9UNZ2	NO	NSFL1 cofactor p47 [OS=Homo sapiens]	0	143.46	55	16	151	16	370	40.5	5.1	244.99	16	cell cycle OR cell proliferation;cell organization and biogenesis;protein metabolism;other metabolic processes;other biological processes	plasma membrane;other membranes;cytosol;cytoskeleton;ER/Golgi;nucleus;other cell component	other molecular function	Pf00789, Pf08059, Pf14555	55968	ENSG00000088833	NSFL1C	A2A2L1; B2RD74; hsa:55968; Q5JXA4; Q5JXA5; Q7Z533; Q9H102; Q9NVL9; Q9UI06; Q9UNZ2	Alstrom syndrome	RHOH GTPase cycle	2	0	68.1	53.7	152.4	117.8	40.5	104.96	102.2	90.5	54.16	91.98	2.95698e+07	5.96332e+07	4.82765e+07	3.78643e+07	1.26363e+06	4.08988e+06	1.48792e+06	2.3973e+06	3.28769e+06	6.13981e+06	1.37465e+06
FALSE	High	Master Protein	P30044	NO	Peroxiredoxin-5, mitochondrial [OS=Homo sapiens]	0	143.114	57	12	287	12	214	22.1	8.7	623.05	12	other metabolic processes;stress response;other biological processes	cytosol;mitochondrion;nucleus;other cytoplasmic organelle;other cell component	signal transduction activity or receptor binding;enzyme regulator activity;nucleic acid binding activity;other molecular function	Pf08534	25824	ENSG00000126432	PRDX5	A6NC19; A6NG06; B7ZLJ4; B7ZVW3; hsa:25824; P30044; Q14CK0; Q6IAF2; Q9UBU5; Q9UJU4; Q9UKX4	Selenium micronutrient network		1	0	32.6	27.8	105	160.9	7.1	123.93	42.08	98.48	63.17	182.93	6.50756e+07	4.13543e+08	3.70702e+08	2.08105e+08	4.46221e+06	4771084	1.24855e+07	1.78155e+07	6.71292e+06	1.52761e+07	1.1499e+07
FALSE	High	Master Protein	P20073	NO	Annexin A7 [OS=Homo sapiens]	0	143.067	36	18	229	17	488	52.7	5.68	366.95	18	other metabolic processes;other biological processes	other membranes;ER/Golgi;nucleus;other cell component	signal transduction activity or receptor binding;other molecular function	Pf00191	310	ENSG00000138279	ANXA7	hsa:310; P20073; Q5F2H3; Q5T0M6; Q5T0M7			0	2	76.6	81.6	97.9	86.8	74.4	71.37	34.54	28.04	30.98	42.61	5.59729e+07	9.10471e+07	3.63354e+08	2.0669e+08	2.04835e+07	2.65836e+07	1.87561e+07	2.28558e+07	5.87504e+07	3.03663e+07	2.56476e+07
FALSE	High	Master Protein	Q93008	NO	Probable ubiquitin carboxyl-terminal hydrolase FAF-X [OS=Homo sapiens]	0	143.028	14	33	99	33	2554	290.3	5.8	88.27	33	cell cycle OR cell proliferation;cell organization and biogenesis;protein metabolism;other metabolic processes;developmental processes;signal transduction;other biological processes	cytosol;nucleus;other cell component	other molecular function	Pf00443, Pf12030	8239	ENSG00000124486	USP9X	hsa:8239; O75550; Q8WWT3; Q8WX12; Q93008	Ciliopathies	Ub-specific processing proteases; RHOV GTPase cycle; RHOU GTPase cycle; Amyloid fiber formation; Downregulation of SMAD2/3:SMAD4 transcriptional activity; Synthesis of active ubiquitin: roles of E1 and E2 enzymes; Peroxisomal protein import	8	0	39.5	34.6	54.7	37.1	46.2	134.13	3.79	68.17	86.6	85.66	1.46959e+06	8.54555e+06	8.63642e+07	5.54148e+07	989066	2.59297e+06	1.75682e+06	2.24498e+06	8.44684e+06	1.78201e+06	2.34863e+06
FALSE	High	Master Protein	O94979	NO	Protein transport protein Sec31A [OS=Homo sapiens]	0	142.577	23	26	135	26	1220	132.9	6.89	220.55	26	cell organization and biogenesis;transport;other biological processes	other membranes;cytosol;ER/Golgi;other cell component	other molecular function	Pf12931	22872	ENSG00000138674	SEC31A	B4DIW6; B7ZKZ7; B7ZL00; H7C2W3; hsa:22872; O94979; Q17RR5; Q5H9P6; Q5XG74; Q659G7; Q6ZU90; Q7LCX9; Q86TJ0; Q8IZH4; Q9P048; Q9P0A6; Q9UM05; Q9UM06	Sterol regulatory element-binding proteins (SREBP) signaling	MHC class II antigen presentation; COPII-mediated vesicle transport; Signaling by ALK fusions and activated point mutants; XBP1(S) activates chaperone genes; Antigen Presentation: Folding, assembly and peptide loading of class I MHC	6	0	34.2	19.2	77.1	40.5	9.8	132	36.67	94.79	85.93	161	4.20959e+06	8.17863e+07	1.69915e+08	1.2976e+08	1088712	1.66522e+06	1.77235e+06	5.01308e+06	2.26243e+06	2.21311e+06	1810129
FALSE	High	Master Protein	P17980	NO	26S proteasome regulatory subunit 6A [OS=Homo sapiens]	0	142.134	54	19	91	19	439	49.2	5.24	185.51	19	protein metabolism;other metabolic processes;other biological processes	non-structural extracellular;cytosol;nucleus;other cell component	other molecular function	Pf00004, Pf16450, Pf17862	5702	ENSG00000165916	PSMC3	B2R8V1; hsa:5702; P17980; Q3B757; Q3B865; Q53HU5; Q6GPG8; Q6IBS1; Q96HD3	Proteasome degradation; Alzheimer's disease and miRNA effects; Parkin-ubiquitin proteasomal system pathway; Alzheimer's disease	FCERI mediated NF-kB activation; Separation of Sister Chromatids; The role of GTSE1 in G2/M progression after G2 checkpoint; ER-Phagosome pathway; Neutrophil degranulation; Regulation of PTEN stability and activity; Downstream TCR signaling; Interleukin-1 signaling; Cdc20:Phospho-APC/C mediated degradation of Cyclin A; ABC-family proteins mediated transport; Defective CFTR causes cystic fibrosis;…	63	0	52.1	12.4	50.7	49.9	37.2	130.41	82.51	65.11	81.87	99.34	2.76723e+06	2.49254e+07	8.42185e+07	5.71664e+07	1.10938e+06	1.75149e+06	160705	1.24154e+06	4.86078e+06	851450	311466
FALSE	High	Master Protein	P21281	NO	V-type proton ATPase subunit B, brain isoform [OS=Homo sapiens]	0	142.017	40	17	72	12	511	56.5	5.81	151.22	17	other metabolic processes;transport;other biological processes	plasma membrane;other membranes;cytosol;other cytoplasmic organelle;other cell component	transporter activity;other molecular function	Pf00006, Pf02874	526	ENSG00000147416	ATP6V1B2	B2R5Z3; D3DSQ5; hsa:526; P21281; Q14544; Q15859; Q96IR0		Amino acids regulate mTORC1; ROS and RNS production in phagocytes; Insulin receptor recycling; Transferrin endocytosis and recycling; Ion channel transport	5	5	48.3	12.4	38.8	22.9	8.3	159.53		98.1	73.52	144.32	336916	12505839	225581608	94493858		337974		341385	5.09195e+06	496656
FALSE	High	Master Protein	Q9H223	NO	EH domain-containing protein 4 [OS=Homo sapiens]	0	141.955	42	22	103	17	541	61.1	6.76	174.22	22	cell organization and biogenesis;transport;other biological processes	plasma membrane;other membranes;ER/Golgi;nucleus;other cytoplasmic organelle;other cell component	nucleic acid binding activity;other molecular function	Pf00350, Pf12763, Pf16880, Pf18150	30844	ENSG00000103966	EHD4	hsa:30844; Q9H223; Q9HAR1; Q9NZN2			0	2	87.9	78.9	104.3	114.6	99.3	38.67	27.16	62.18	45.25	31.26	67234560	1.7228e+08	3.0176e+08	1.96328e+08	37696543	53734926	54076875	38051511	6.81229e+07	52785366	49749210
FALSE	High	Master Protein	P25705	NO	ATP synthase subunit alpha, mitochondrial [OS=Homo sapiens]	0	141.691	37	19	145	19	553	59.7	9.13	226.47	19	other metabolic processes;transport;other biological processes	plasma membrane;other membranes;mitochondrion;nucleus;other cell component	signal transduction activity or receptor binding;transporter activity;other molecular function	Pf00006, Pf00306, Pf02874	498	ENSG00000152234	ATP5F1A	A8K092; B4DY56; hsa:498; K7ENP3; P25705; Q53XX6; Q8IXV2; Q96FB4; Q96HW2; Q96IR6; Q9BTV8	Electron transport chain: OXPHOS system in mitochondria; 7q11.23 copy number variation syndrome; Oxidative phosphorylation	Mitochondrial protein import; Cristae formation; Formation of ATP by chemiosmotic coupling	6	0	23.7	33.2	97.9	96.1	6.9	150.94	50.49	51.95	82.6	144.4	8.59424e+06	1.74754e+08	1.16762e+08	9.06682e+07	1.10448e+06	1.35308e+06	1.60033e+06	2.36304e+06	4.43826e+06	3.5613e+06	2.34628e+06
FALSE	High	Master Protein	Q9NTK5	NO	Obg-like ATPase 1 [OS=Homo sapiens]	0	141.606	51	20	278	20	396	44.7	7.81	303.09	20	other metabolic processes	non-structural extracellular;cytosol;cytoskeleton;nucleus;other cell component	translation activity;other molecular function	Pf01926, Pf06071	29789	ENSG00000138430	OLA1	D7EHM2; hsa:29789; Q5BJD7; Q8NCI8; Q96CU1; Q96SV2; Q9NTK5; Q9P1D3; Q9UNY9; Q9Y6G4		Platelet degranulation	1	0	111.3	105.9	95.9	102.3	51	60.29	113.99	74.27	83.89	86.43	1.93678e+07	85387245	1.4994e+08	7.71988e+07	8.18074e+06	2.38732e+07	3.25932e+06	2.70256e+07	3.7737e+07	5.29201e+07	7.90186e+06
FALSE	High	Master Protein	Q8NF50	NO	Dedicator of cytokinesis protein 8 [OS=Homo sapiens]	0	141.517	15	28	43	27	2099	238.4	6.87	81.75	28	cell cycle OR cell proliferation;signal transduction;other biological processes	plasma membrane;other membranes;cytosol;other cell component	enzyme regulator activity	Pf06920, Pf11878, Pf14429, Pf20421, Pf20422	81704	ENSG00000107099	DOCK8	A2A350; A2BDF2; A4FU78; B7ZLP0; E9PH09; hsa:81704; Q3MV16; Q5JPJ1; Q8NF50; Q8TEP1; Q8WUY2; Q9BYJ5; Q9H1Q2; Q9H1Q3; Q9H308; Q9H7P2		CDC42 GTPase cycle; RAC1 GTPase cycle; RHOJ GTPase cycle; Factors involved in megakaryocyte development and platelet production	4	1	120.1	44.9	49.3	50.8	33.6	163.85		26.43	58.42	45.09	1.47719e+06	2.44852e+06	67007678	4.19149e+07	106654	1.65531e+06	889220	57921	1.81045e+06	387654
FALSE	High	Master Protein	Q14103	NO	Heterogeneous nuclear ribonucleoprotein D0 [OS=Homo sapiens]	0	141.305	33	15	207	13	355	38.4	7.81	358.64	15	RNA metabolism OR transcription;other metabolic processes;developmental processes;other biological processes	cytosol;nucleus;other cell component	nucleic acid binding activity;other molecular function	Pf00076, Pf08143	3184	ENSG00000138668	HNRNPD	A8K9J2; hsa:3184; P07029; Q01858; Q14100; Q14101; Q14102; Q14103; Q4W5A1; Q9UCE8; Q9UCE9	mRNA processing	mRNA Splicing - Major Pathway; Processing of Capped Intron-Containing Pre-mRNA	3	2	39.2	36.1	71.3	69	15.7	122.9	38.31	97.85	61.82	154.7	2.09402e+07	3.39373e+08	699624166	4.20338e+08	5.74708e+06	1.45767e+07	1.30607e+07	2.29499e+07	1.41254e+07	1.83553e+07	1.46434e+07
FALSE	High	Master Protein	Q15323	NO	Keratin, type I cuticular Ha1 [OS=Homo sapiens]	0	141.163	38	17	160	1	416	47.2	4.88	235.65	17	cell organization and biogenesis;other biological processes	cytosol;cytoskeleton	cytoskeletal activity	Pf00038	3881	ENSG00000094796; ENSG00000262993	KRT31	hsa:3881; Q15323; Q9UE12	IL-18 signaling pathway	Formation of the cornified envelope	3	12	188.2	55.7	145	68.6	39.5	227.84	88.66	93.48	68.59	60.35	287437	4.53517e+06	4.21073e+06	5.00717e+06	118101			1.33159e+07	2.84262e+08	1.08039e+06	344530
FALSE	High	Master Protein	P14598	NO	Neutrophil cytosol factor 1 [OS=Homo sapiens]	0	141.047	47	15	82	15	390	44.7	9.13	161.41	15	other metabolic processes;stress response;transport;other biological processes	plasma membrane;other membranes;cytosol;ER/Golgi;other cytoplasmic organelle;other cell component	enzyme regulator activity;other molecular function	Pf00018, Pf00787, Pf08944, Pf16621	653361	ENSG00000158517	NCF1	A6NEH2; A8K7S9; hsa:653361; O43842; P14598; Q2PP07; Q53FR5; Q9BU90; Q9BXI7; Q9BXI8; Q9UDV9; Q9UMU2	AGE/RAGE pathway; Brain-derived neurotrophic factor (BDNF) signaling pathway; VEGFA-VEGFR2 signaling pathway; Chemokine signaling pathway; Microglia pathogen phagocytosis pathway; IL-18 signaling pathway	Detoxification of Reactive Oxygen Species; VEGFA-VEGFR2 Pathway; RAC1 GTPase cycle; RAC2 GTPase cycle; RAC3 GTPase cycle; ROS and RNS production in phagocytes; Cross-presentation of particulate exogenous antigens (phagosomes); RHO GTPases Activate NADPH Oxidases	14	0	15.9	19.4	31.8	5.3	18.8	181.68	49.82	73.11	139.39	34.13	755196	962381	1.96098e+08	1.38538e+08	585537	1.1852e+06	978007	3.4694e+06	2.57073e+06	822192	2.38705e+06
FALSE	High	Master Protein	P26599	NO	Polypyrimidine tract-binding protein 1 [OS=Homo sapiens]	0	140.88	30	11	93	9	531	57.2	9.17	212.59	11	RNA metabolism OR transcription;other metabolic processes;other biological processes	nucleus	nucleic acid binding activity	Pf00076, Pf13893	5725	ENSG00000011304	PTBP1	hsa:5725; P26599; Q9BUQ0	mir-124 predicted interactions with cell cycle and differentiation ; mRNA processing	mRNA Splicing - Major Pathway; Processing of Capped Intron-Containing Pre-mRNA; FGFR2 alternative splicing	5	3	27.9	40.1	52.4	33.7	17.8	136.06	51.95	78.8	103.74	148.15	8.5304e+06	137706551	2.58596e+08	150892946	523824	2.09645e+06	2.16933e+06	2.53864e+06	727077	2.13247e+06	6.40859e+06
FALSE	High	Master Protein	Q01813	NO	ATP-dependent 6-phosphofructokinase, platelet type [OS=Homo sapiens]	0	140.553	30	20	150	16	784	85.5	7.55	233.01	20	other metabolic processes;other biological processes	cytosol;other cell component	kinase activity;other molecular function	Pf00365	5214	ENSG00000067057	PFKP	B3KS15; hsa:5214; Q01813; Q5VSR7; Q5VSR8	Cori cycle; Clear cell renal cell carcinoma pathways; Glucose metabolism in triple-negative breast cancer cells; Glycolysis and gluconeogenesis	Glycolysis	5	0	35.6	35.2	67.2	97.4	21.6	120.14	21.01	63.92	65.98	123.31	1.51157e+06	3.37421e+07	8.00789e+07	46861747	479177	3.90159e+06	468205	3.29842e+06	3.19518e+06	2.80362e+06	2.89011e+06
FALSE	High	Master Protein	P51149	NO	Ras-related protein Rab-7a [OS=Homo sapiens]	0	140.19	66	13	153	13	207	23.5	6.7	317.86	13	cell organization and biogenesis;protein metabolism;other metabolic processes;transport;other biological processes	plasma membrane;other membranes;cytosol;mitochondrion;ER/Golgi;other cytoplasmic organelle;other cell component	other molecular function	Pf00071	7879	ENSG00000075785	RAB7A	A8K3V6; hsa:7879; P51149; Q9NWJ0; Q9UPB0	Ebola virus infection in host; Autosomal recessive osteopetrosis pathways; Intracellular trafficking proteins involved in CMT neuropathy	MHC class II antigen presentation; RAB GEFs exchange GTP for GDP on RABs; RAB geranylgeranylation; Neutrophil degranulation; TBC/RABGAPs; RAC1 GTPase cycle; RAC2 GTPase cycle; RAC3 GTPase cycle; Prevention of phagosomal-lysosomal fusion; CDC42 GTPase cycle; RHOD GTPase cycle; RHOF GTPase cycle; RHOQ GTPase cycle; RHOJ GTPase cycle; RHOH GTPase cycle; RHOG GTPase cycle; Suppression of autophagy	20	0	29.2	13.9	58	55.7	60.4	159.94	17.43	92.31	73.27	128.51	5.73661e+06	71785885	4.25462e+08	3.24151e+08	1.19752e+06	1.09095e+06	1421911	4.15674e+06	5.76347e+06	1.29133e+06	2.30031e+06
FALSE	High	Master Protein	Q96HE7	NO	ERO1-like protein alpha [OS=Homo sapiens]	0	140.106	42	17	98	17	468	54.4	5.68	181.53	17	cell organization and biogenesis;protein metabolism;other metabolic processes;stress response;transport;signal transduction;other biological processes	other membranes;ER/Golgi;other cell component	other molecular function	Pf04137	30001	ENSG00000197930	ERO1A	A8K9X4; A8MYW1; hsa:30001; Q7LD45; Q96HE7; Q9P1Q9; Q9UKV6		Detoxification of Reactive Oxygen Species; Insulin processing	2	0	34.5	18.7	53.4	88.1	34.5	140.53	21.1	85.5	50.99	43.3	332573	5.30521e+07	1.45438e+08	9.85202e+07	1.77717e+06	1.66256e+06	1.49722e+06	1.1015e+06	1.795e+06	947384	975335
FALSE	High	Master Protein	Q1KMD3	NO	Heterogeneous nuclear ribonucleoprotein U-like protein 2 [OS=Homo sapiens]	0	139.298	27	20	119	20	747	85.1	4.91	208.56	20		nucleus		Pf00622, Pf02037, Pf13671	221092	ENSG00000214753	HNRNPUL2	hsa:221092; Q1KMD3; Q8N3B3			0	0	81	51.8	111	79.6	58.7	93.7	3.42	73.61	43.22	83.1	1.86449e+07	7.04631e+07	209594715	122951647	3.61106e+06	1.04491e+07	4.23992e+06	1.05999e+07	30820624	7.28158e+06	1.06272e+07
FALSE	High	Master Protein	Q9Y4E8	NO	Ubiquitin carboxyl-terminal hydrolase 15 [OS=Homo sapiens]	0	139.246	25	24	135	22	981	112.3	5.22	156.31	24	protein metabolism;other metabolic processes;signal transduction;other biological processes	plasma membrane;other membranes;cytosol;mitochondrion;nucleus;other cell component	signal transduction activity or receptor binding;other molecular function	Pf00443, Pf06337, Pf14533, Pf14836	9958	ENSG00000135655	USP15	hsa:9958; Q08AL5; Q9H8G9; Q9HCA6; Q9UNP0; Q9Y4E8; Q9Y5B5		UCH proteinases; Ub-specific processing proteases; Downregulation of TGF-beta receptor signaling	3	2	139.4	72.3	98.1	86.9	43.9	91.68	48.01	37.27	51.7	59.61	1.76032e+07	2.62403e+07	8.74649e+07	6.75401e+07	1.80286e+06	6.10367e+06	984443	1.2825e+06	2.00379e+07	5.60185e+06	3.84117e+06
FALSE	High	Master Protein	Q9Y2J2	NO	Band 4.1-like protein 3 [OS=Homo sapiens]	0	139.057	23	20	137	13	1087	120.6	5.19	118.21	20	cell organization and biogenesis;developmental processes;other biological processes	plasma membrane;other membranes;cytosol;cytoskeleton;other cell component	cytoskeletal activity;other molecular function	Pf00373, Pf04382, Pf05902, Pf08736, Pf09379, Pf09380	23136	ENSG00000082397	EPB41L3	B7Z4I5; F5GX05; hsa:23136; O95713; Q9BRP5; Q9Y2J2	Splicing factor NOVA regulated synaptic proteins	Sensory processing of sound by inner hair cells of the cochlea; Sensory processing of sound by outer hair cells of the cochlea; Neurexins and neuroligins	4	0	171		125.1	54.6	28.7	97.84		93.85	26.82	84.49		2.92607e+06	2.46124e+07	9.2752e+06		210052
FALSE	High	Master Protein	Q93009	NO	Ubiquitin carboxyl-terminal hydrolase 7 [OS=Homo sapiens]	0	139.02	25	23	70	23	1102	128.2	5.55	90.32	23	protein metabolism;DNA metabolism;other metabolic processes;stress response;other biological processes	cytosol;nucleus;other cell component	other molecular function	Pf00443, Pf00917, Pf12436, Pf14533	7874	ENSG00000187555	USP7	A6NMY8; B7Z815; H0Y3G8; hsa:7874; Q93009	Nucleotide excision repair in xeroderma pigmentosum	Ub-specific processing proteases; Formation of TC-NER Pre-Incision Complex; Dual incision in TC-NER; Gap-filling DNA repair synthesis and ligation in TC-NER; Regulation of TP53 Degradation; Synthesis of active ubiquitin: roles of E1 and E2 enzymes; Regulation of PTEN localization	9	0	34.5	40.4	67	71	72.1	121.01	13.88	102.66	32.78	77.34	4.93036e+06	2.42304e+07	8.50271e+07	4.88045e+07	2.35249e+06	1.25505e+06	1.32662e+06	2.18015e+06	688381	2.71182e+06	3.09669e+06
FALSE	High	Master Protein	Q9P2J5	NO	Leucine--tRNA ligase, cytoplasmic [OS=Homo sapiens]	0	138.923	24	26	68	26	1176	134.4	7.3	104.73	26	cell organization and biogenesis;protein metabolism;RNA metabolism OR transcription;other metabolic processes;stress response;other biological processes	cytosol;ER/Golgi;nucleus;other cytoplasmic organelle;other cell component	enzyme regulator activity;other molecular function	Pf00133, Pf08264	51520	ENSG00000133706	LARS1	A2RRR4; A7E266; B4DJ10; hsa:51520; Q2TU79; Q9NSE1; Q9P2J5		Selenoamino acid metabolism; Cytosolic tRNA aminoacylation	2	0	48.7	24.1	24.3	100.4	35.3	132.56	15.8	118.68	87.56	118.96	6.14043e+06	2.30129e+06	76754290	4.2488e+07	174610	2.47789e+06	2.15968e+06	635348	7.39638e+06	961682	1.67372e+06
FALSE	High	Master Protein	Q9BUJ2	NO	Heterogeneous nuclear ribonucleoprotein U-like protein 1 [OS=Homo sapiens]	0	138.771	23	18	91	17	856	95.7	6.92	141.74	18	RNA metabolism OR transcription;other metabolic processes;other biological processes	nucleus	other molecular function	Pf00622, Pf02037, Pf13671	11100	ENSG00000105323	HNRNPUL1	B3KMW7; hsa:11100; O76022; Q6ZSZ0; Q7L8P4; Q8N6Z4; Q96G37; Q9BUJ2; Q9HAL3; Q9UG75		mRNA Splicing - Major Pathway	1	0	26.2	28	98	63.7	7	132.23	60.93	85.67	96.62	182.17	805914	7.42875e+07	1.04976e+08	5.70118e+07	979104	976358	1.15673e+06	4.08952e+06	4837066	3.10588e+06	1.71808e+06
FALSE	High	Master Protein	P40939	NO	Trifunctional enzyme subunit alpha, mitochondrial [OS=Homo sapiens]	0	137.913	37	21	57	21	763	82.9	9.04	112.44	21	other metabolic processes;other biological processes	other membranes;mitochondrion	other molecular function	Pf00378, Pf00725, Pf02737	3030	ENSG00000084754	HADHA	B2R7L4; B4DYP2; hsa:3030; P40939; Q16679; Q53T69; Q53TA2; Q96GT7; Q9UQC5	Fatty acid beta-oxidation; Mitochondrial long chain fatty acid beta-oxidation; Valproic acid pathway; Sudden infant death syndrome (SIDS) susceptibility pathways	Acyl chain remodeling of CL; mitochondrial fatty acid beta-oxidation of unsaturated fatty acids; Beta oxidation of decanoyl-CoA to octanoyl-CoA-CoA; Beta oxidation of octanoyl-CoA to hexanoyl-CoA; Beta oxidation of hexanoyl-CoA to butanoyl-CoA; Beta oxidation of myristoyl-CoA to lauroyl-CoA; Beta oxidation of lauroyl-CoA to decanoyl-CoA-CoA; Beta oxidation of palmitoyl-CoA to myristoyl-CoA	12	0	52.1	26.6	46.6	39.9	41.4	124.63	48.04	39.56	66.07	62.5	7.23367e+06	4.91478e+06	9.15758e+07	66119127	3.99959e+06		1.8158e+06	2.87694e+06	1.53599e+06	2.00211e+06	1.37207e+06
FALSE	High	Master Protein	P28066	NO	Proteasome subunit alpha type-5 [OS=Homo sapiens]	0	137.696	52	10	166	10	241	26.4	4.79	397.95	10	protein metabolism;other metabolic processes	non-structural extracellular;cytosol;nucleus;other cell component		Pf00227, Pf10584	5686	ENSG00000143106	PSMA5	B2R8F6; B4E2V4; hsa:5686; P28066; Q3T1C1; Q6IBF7	Proteasome degradation; Alzheimer's disease and miRNA effects; Alzheimer's disease	FCERI mediated NF-kB activation; Separation of Sister Chromatids; The role of GTSE1 in G2/M progression after G2 checkpoint; Downstream TCR signaling; Antigen processing: Ubiquitination & Proteasome degradation; Activation of NF-kappaB in B cells; Oxygen-dependent proline hydroxylation of Hypoxia-inducible Factor Alpha; ER-Phagosome pathway; Cross-presentation of soluble exogenous antigens (endos…	62	0	63.3	44.2	72.5	85.9	39.4	118.89	20.24	104.74	84.25	98.88	1.68104e+07	9.64496e+07	296267748	1.85754e+08	2.27808e+06	6.47279e+06	3.57542e+06	1.00477e+07	1.50827e+07	5.99912e+06	6.25299e+06
FALSE	High	Master Protein	Q9NQW7	NO	Xaa-Pro aminopeptidase 1 [OS=Homo sapiens]	0	137.567	40	22	181	21	623	69.9	5.67	294.58	22	protein metabolism;other metabolic processes	cytosol;other cell component	other molecular function	Pf00557, Pf01321, Pf16188, Pf16189	7511	ENSG00000108039	XPNPEP1	A8K071; G5E9Y2; G8JLB2; hsa:7511; O15250; Q53EX6; Q8N3Q0; Q96D23; Q9NQW7			0	1	59.1	45.1	91.7	91.3	19.6	126.87	45.75	105.52	94.51	146.52	6.56427e+06	1.06709e+08	1.51177e+08	8.86035e+07	902888	968336	1.10297e+06	7.66632e+06	5.15669e+06	5.04958e+06	3.58893e+06
FALSE	High	Master Protein	Q15124	NO	Phosphoglucomutase-like protein 5 [OS=Homo sapiens]	0	137.551	52	25	194	24	567	62.2	7.21	214.41	25	cell adhesion;cell organization and biogenesis;other metabolic processes;other biological processes	plasma membrane;other membranes;cytosol;cytoskeleton;other cell component	other molecular function	Pf02878, Pf02879, Pf02880	5239	ENSG00000154330	PGM5	B1AM46; B4DLQ6; hsa:5239; Q15124; Q5VYV3; Q8N527; Q9UDH4	Glucuronidation		1	1	24.9	32.1	79.9	193.9	19.1	92.93	15.81	82.68	89.39	162.68	4.39346e+06	3.49992e+07	70007030	6.71284e+07	1.79637e+06	2.53413e+06	1.9561e+06	4.04322e+06	3.61793e+07	3.6434e+06	6.34145e+06
FALSE	High	Master Protein	Q96AE4	NO	Far upstream element-binding protein 1 [OS=Homo sapiens]	0	137.386	34	18	128	14	644	67.5	7.61	226.9	18	other biological processes	nucleus;other cell component	nucleic acid binding activity	Pf00013, Pf09005	8880	ENSG00000162613	FUBP1	hsa:8880; Q12828; Q96AE4			0	4	43.7	61.9	56.7	53.3	133.3	111.26	47.38	65.25	33.46	63.34	1.97743e+07	1.36087e+08	1.32436e+08	6.56955e+07	4352640	4.3222e+06	7.48255e+06	8.90211e+06	2.88912e+06	7.53404e+06	21032912
FALSE	High	Master Protein	P38919	NO	Eukaryotic initiation factor 4A-III [OS=Homo sapiens]	0	137.237	38	19	164	15	411	46.8	6.73	272.77	19	RNA metabolism OR transcription;other metabolic processes;transport;developmental processes;other biological processes	cytosol;nucleus;other cell component	nucleic acid binding activity;other molecular function	Pf00270, Pf00271	9775	ENSG00000141543	EIF4A3	hsa:9775; P38919; Q15033; Q6IBQ2; Q96A18		Regulation of expression of SLITs and ROBOs; mRNA Splicing - Major Pathway; mRNA 3'-end processing; RNA Polymerase II Transcription Termination; ISG15 antiviral mechanism; Nonsense Mediated Decay (NMD) enhanced by the Exon Junction Complex (EJC); Transport of Mature mRNA derived from an Intron-Containing Transcript; Deadenylation of mRNA	8	0	20.2	23.1	42.9	75.3	17.2	139.9	43.08	95.41	69.44	155.6	979644	4.53083e+07	1.28883e+08	7.97975e+07	1011760	1.5677e+06	1.55837e+06	1.16133e+06	882560	997783	2.60292e+06
FALSE	High	Master Protein	O60437	NO	Periplakin [OS=Homo sapiens]	0	137.207	20	33	79	33	1756	204.6	5.6	72.69	33	cell organization and biogenesis;stress response;other biological processes	plasma membrane;other membranes;cytosol;cytoskeleton;other cell component	cytoskeletal activity;other molecular function	Pf17902	5493	ENSG00000118898	PPL	hsa:5493; O60314; O60437; O60454; Q14C98		Formation of the cornified envelope; Butyrophilin (BTN) family interactions	2	0	39.4	9.8	112	55.4	196.5	98.31	63.76	50.98	130.5	66.79	4.84299e+06	1.32485e+07	7.41712e+07	6.30271e+07		2.37514e+07	567991	2.30537e+06	6.22718e+06	1.78341e+06	938577
FALSE	High	Master Protein	P27105	NO	Stomatin [OS=Homo sapiens]	0	137.114	49	14	185	14	288	31.7	7.88	272.68	14	other biological processes	plasma membrane;other membranes;cytoskeleton;mitochondrion;ER/Golgi;other cytoplasmic organelle;other cell component	other molecular function	Pf01145	2040	ENSG00000148175	STOM	B1AM77; hsa:2040; P27105; Q14087; Q15609; Q5VX96; Q96FK4	Glucocorticoid receptor pathway; Nuclear receptors meta-pathway; Ciliary landscape	Neutrophil degranulation; Stimuli-sensing channels; RHOC GTPase cycle; RHOA GTPase cycle; CDC42 GTPase cycle; RHOQ GTPase cycle; RHOB GTPase cycle; RHOJ GTPase cycle; RHOH GTPase cycle	12	0	102.3	82.9	177.5	88.8	77.7	91.35	36.82	63.44	70.66	41.34		1.29422e+07	165058722	2.61187e+07	3.32992e+07	2.22546e+07	5.72313e+06	1.19536e+07	1.63759e+08	1.316e+07	1.07383e+07
FALSE	High	Master Protein	P22234	NO	Multifunctional protein ADE2 [OS=Homo sapiens]	0	137.039	43	19	197	19	425	47	7.23	319.05	19	other metabolic processes	cytosol;other cell component	other molecular function	Pf00731, Pf01259	10606	ENSG00000128050	PAICS	E9PDH9; hsa:10606; P22234; Q68CQ5	Metabolic reprogramming in colon cancer	Purine ribonucleoside monophosphate biosynthesis	2	0	53.7	22.9	77.4	77.6	23.2	112.08	83.79	82.23	68.09	152.07	7.94843e+06	94146275	1.53197e+08	9.8784e+07	4.68395e+06	1.76097e+06	2.77469e+06	3.47901e+06	1.83318e+07	4.83039e+06	1.71881e+06
FALSE	High	Master Protein	Q00688	NO	Peptidyl-prolyl cis-trans isomerase FKBP3 [OS=Homo sapiens]	0	137.028	54	12	143	12	224	25.2	9.28	218.57	12		nucleus	other molecular function	Pf00254, Pf18410	2287	ENSG00000100442	FKBP3	B2R4Q9; hsa:2287; Q00688; Q14317			0	0	29.6	32.1	52.2	61.9	33.2	116.51	45.91	102.23	87.3	114.61	1.29561e+07	8.93309e+07	1.5942e+08	8.34151e+07	2.99361e+06	2.43406e+06	2.25234e+06	3.85837e+06	4.49176e+06	4.34148e+06	3.07788e+06
FALSE	High	Master Protein	O43396	NO	Thioredoxin-like protein 1 [OS=Homo sapiens]	0	136.733	59	13	213	13	289	32.2	4.96	339.47	13		cytosol;nucleus;other cell component	other molecular function	Pf00085, Pf06201	9352	ENSG00000091164	TXNL1	hsa:9352; O43396		RHOV GTPase cycle; RND2 GTPase cycle; RHOU GTPase cycle; RND3 GTPase cycle; RND1 GTPase cycle; RHOBTB2 GTPase cycle; RHOBTB1 GTPase cycle	7	0	67.3	59.1	124.8	78.7	28.6	109.36	63.18	104.4	84.54	121.99	9.63599e+06	7.65521e+07	69421490	5.09494e+07	1.12742e+06	2.54681e+06	1.61983e+06	8.31926e+06	6.83706e+06	8.74109e+06	4.64821e+06
FALSE	High	Master Protein	Q9NVS9	NO	Pyridoxine-5'-phosphate oxidase [OS=Homo sapiens]	0	136.731	41	12	107	12	261	30	7.06	159.09	12	other metabolic processes	cytosol	other molecular function	Pf01243, Pf10590	55163	ENSG00000108439	PNPO	B4E0V0; B4E152; B4E1D7; D3DTT9; hsa:55163; Q9NVS9	Selenium micronutrient network; Vitamin B6-dependent and responsive disorders	Vitamins B6 activation to pyridoxal phosphate	3	0	90.9	78.2	95.3	83.9	69.5	108.63	108.17	120.62	78.59	106.94	3.44269e+06	6.44723e+07	5.9248e+07	3.31492e+07	592142	107150	2.50689e+07	1.05176e+06		1.68086e+06	17541746
FALSE	High	Master Protein	P20700	NO	Lamin-B1 [OS=Homo sapiens]	0	136.631	37	21	98	19	586	66.4	5.16	131.92	21	cell organization and biogenesis	other membranes;cytoskeleton;nucleus	nucleic acid binding activity;other molecular function	Pf00038, Pf00932	4001	ENSG00000113368	LMNB1	B2R6J6; hsa:4001; P20700; Q3SYN7; Q96EI6	Fas ligand pathway and stress induction of heat shock proteins; Familial partial lipodystrophy (FPLD); Progeria-associated lipodystrophy; Acquired partial lipodystrophy / Barraquer-Simons syndrome	RHOD GTPase cycle; RHOF GTPase cycle; Gene and protein expression by JAK-STAT signaling after Interleukin-12 stimulation; Depolymerisation of the Nuclear Lamina; Initiation of Nuclear Envelope (NE) Reformation; Formation of Senescence-Associated Heterochromatin Foci (SAHF); Deregulated CDK5 triggers multiple neurodegenerative pathways in Alzheimer's disease models; Meiotic synapsis; Breakdown of …	14	0	22.4	26.9	67.7	49.5	31.9	142.03	44.58	91.98	81.05	95.75	1.52107e+06	3.77965e+07	1.02078e+08	4.85928e+07	665543	777941	210810	820885	1.53122e+06	1.01215e+06	732753
FALSE	High	Master Protein	P40227	NO	T-complex protein 1 subunit zeta [OS=Homo sapiens]	0	136.567	40	21	180	21	531	58	6.68	302.99	21	other biological processes	cytosol;cytoskeleton;other cell component	other molecular function	Pf00118	908	ENSG00000146731	CCT6A	A6NCD2; hsa:908; P40227; Q3KP28; Q75LP4; Q96S46	16p11.2 proximal deletion syndrome	Association of TriC/CCT with target proteins during biosynthesis; Cooperation of PDCL (PhLP1) and TRiC/CCT in G-protein beta folding; Formation of tubulin folding intermediates by CCT/TriC; Prefoldin mediated transfer of substrate to CCT/TriC; RHOBTB2 GTPase cycle; Folding of actin by CCT/TriC	7	0	94.9	21.5	47.3	45.9	18.9	118.62	0.01	92.39	91.93	118.61	1.48246e+07	1.80405e+08	2.97042e+08	1.72283e+08	5.02779e+06	7.42816e+06	1.79683e+06	3.11257e+06	3.03305e+07	2.4186e+06	3.36273e+06
FALSE	High	Master Protein	P62140	NO	Serine/threonine-protein phosphatase PP1-beta catalytic subunit [OS=Homo sapiens]	0	136.398	57	16	127	5	327	37.2	6.19	230.62	16	cell cycle OR cell proliferation;protein metabolism;other metabolic processes;signal transduction;other biological processes	plasma membrane;other membranes;cytosol;nucleus;other cell component	other molecular function	Pf00149, Pf16891	5500	ENSG00000213639	PPP1CB	B2R5V4; D6W565; hsa:5500; P37140; P62140; Q5U087; Q6FG45	Common pathways underlying drug addiction; Focal adhesion; Hippo-Merlin signaling dysregulation; 22q11.2 copy number variation syndrome; Airway smooth muscle cell contraction; Neuroinflammation and glutamatergic signaling; G13 signaling pathway	RAF activation; RHO GTPases activate CIT; RHO GTPases activate PKNs; RHO GTPases Activate ROCKs; Regulation of PLK1 Activity at G2/M Transition; Circadian Clock; Downregulation of TGF-beta receptor signaling; RHO GTPases activate PAKs; SHOC2 M1731 mutant abolishes MRAS complex function; Gain-of-function MRAS complexes activate RAF signaling; Triglyceride catabolism	18	0	76.7	16.9	72.8	77.2	8.8	102.12	64.71	85.55	82.63	132.46		8.65373e+06	35779058	2.46733e+07	428364		358017	1.88954e+06		815524	422015
FALSE	High	Master Protein	Q99460	NO	26S proteasome non-ATPase regulatory subunit 1 [OS=Homo sapiens]	0	136.183	26	22	149	22	953	105.8	5.39	226.72	22	protein metabolism;other metabolic processes;other biological processes	non-structural extracellular;cytosol;nucleus;other cytoplasmic organelle;other cell component	enzyme regulator activity;other molecular function	Pf01851, Pf13646, Pf18004	5707	ENSG00000173692	PSMD1	B8ZZH9; hsa:5707; Q24JU0; Q53TI2; Q6GMU5; Q6P2P4; Q6PJM7; Q6PKG9; Q86VU1; Q8IV79; Q99460	Proteasome degradation; Alzheimer's disease and miRNA effects; Parkin-ubiquitin proteasomal system pathway; Alzheimer's disease	FCERI mediated NF-kB activation; Separation of Sister Chromatids; The role of GTSE1 in G2/M progression after G2 checkpoint; Downstream TCR signaling; Antigen processing: Ubiquitination & Proteasome degradation; Activation of NF-kappaB in B cells; Oxygen-dependent proline hydroxylation of Hypoxia-inducible Factor Alpha; ER-Phagosome pathway; Cross-presentation of soluble exogenous antigens (endos…	63	0	24.1	23.7	54.5	44.7	14.8	136.47	33.66	98.41	100.85	161	266399	3.98898e+07	1.47058e+08	9.54503e+07	1.41039e+06	1.86951e+06	779312	2.17217e+06	1.27922e+07	2.01777e+06	1.72694e+06
FALSE	High	Master Protein	Q5T1M5	NO	FK506-binding protein 15 [OS=Homo sapiens]	0	136.167	19	19	39	19	1219	133.5	5.2	98.99	19	transport	other membranes;cytoskeleton;other cytoplasmic organelle;other cell component	cytoskeletal activity;other molecular function	Pf00254	23307	ENSG00000119321	FKBP15	hsa:23307; Q05DK8; Q5T1M2; Q5T1M5; Q6DD85; Q9Y4D0	TYROBP causal network in microglia		1	0	46	16.3	17.4	19	13.3	131.86		115.32	84.51	78.67		1.82941e+06	83350355	6.35314e+07		158162	109885			274305
FALSE	High	Master Protein	Q9H4M9	NO	EH domain-containing protein 1 [OS=Homo sapiens]	0	136.12	46	24	126	20	534	60.6	6.83	154.26	24	cell organization and biogenesis;transport;developmental processes;other biological processes	plasma membrane;other membranes;other cytoplasmic organelle;other cell component	other molecular function	Pf00350, Pf12763, Pf16880, Pf18150	10938	ENSG00000110047	EHD1	hsa:10938; O14611; Q2M3Q4; Q9H4M9; Q9UNR3	Insulin signaling	Factors involved in megakaryocyte development and platelet production	2	4	25.3	18.9	51.6	39.1	17.7	166.04	25.73	68.98	60.11	141.79	531766	3.65769e+06	1.4678e+08	1.17332e+08	2.08134e+06	2.23008e+06	1.89929e+06	2.28065e+06	6.33896e+06	1.66724e+06	1.60468e+06
FALSE	High	Master Protein	P60660	NO	Myosin light polypeptide 6 [OS=Homo sapiens]	0	136.053	67	10	171	10	151	16.9	4.65	374.37	10	other biological processes	cytosol;cytoskeleton;other cell component	cytoskeletal activity;other molecular function		4637	ENSG00000092841	MYL6	hsa:4637; P16475; P24572; P24573; P60660; Q12790; Q561V9; Q6IAZ0; Q6IPY5	Ciliary landscape	Smooth Muscle Contraction; EPHA-mediated growth cone collapse; RHO GTPases activate CIT; Sema4D induced cell migration and growth-cone collapse; RHO GTPases activate PKNs; RHO GTPases Activate ROCKs; RHO GTPases activate PAKs	8	0	49.4	36.2	114.9	81.8	20.7	154.37	19.1	65.64	47.09	148.7	2.40287e+07	1.81755e+08	1.06794e+09	2.36549e+08	5683287	2.31282e+07	1.17888e+07	1.67383e+07	1.38775e+07	1.45239e+07	1.539e+07
FALSE	High	Master Protein	P07910	NO	Heterogeneous nuclear ribonucleoproteins C1/C2 [OS=Homo sapiens]	0	136.03	32	13	197	13	306	33.7	5.08	419.31	13	RNA metabolism OR transcription;other metabolic processes;other biological processes	cytosol;cytoskeleton;nucleus;other cell component	nucleic acid binding activity;other molecular function	Pf00076	3183	ENSG00000092199	HNRNPC	D3DS19; D3DS22; hsa:3183; P07910; P22628; Q53EX2; Q59FD3; Q5FWE8; Q86SF8; Q86U45; Q96HK7; Q96HM4; Q96IY5; Q9BTS3	mRNA processing	SUMOylation of RNA binding proteins; mRNA Splicing - Major Pathway; Processing of Capped Intron-Containing Pre-mRNA; RHOBTB2 GTPase cycle; RHOBTB1 GTPase cycle	6	0	104	92.3	102.2	76.8	51	62.71	6.4	42.95	25.38	101.94	5.29946e+07	3.36203e+08	7.25235e+08	3.70161e+08	5.04702e+07	7.76762e+07	5.36385e+07	6.52612e+07	1.52396e+08	4.89204e+07	7.44711e+07
FALSE	High	Master Protein	Q9H0W9	NO	Ester hydrolase C11orf54 [OS=Homo sapiens]	0	135.704	50	14	168	14	315	35.1	6.7	230.9	14		nucleus	other molecular function	Pf08925	28970	ENSG00000182919	C11orf54	A8K850; hsa:28970; Q6FI88; Q6XYB0; Q96EI3; Q96IX1; Q9H0W9; Q9Y6B4			0	0	48.6	37.7	84.5	94.9	15.5	93.44	22.25	123.61	91.26	148.18	3.08179e+06	7.56521e+07	1.14034e+08	6.32723e+07	1.35256e+06	5.62576e+06	2.78065e+06	8.50863e+06	4.82241e+07	4.17122e+06	7966361
FALSE	High	Master Protein	Q92499	NO	ATP-dependent RNA helicase DDX1 [OS=Homo sapiens]	0	135.097	37	24	110	24	740	82.4	7.23	169.59	24	cell organization and biogenesis;DNA metabolism;RNA metabolism OR transcription;other metabolic processes;stress response;other biological processes	cytosol;mitochondrion;nucleus;other cell component	nucleic acid binding activity;other molecular function	Pf00270, Pf00271, Pf00622	1653	ENSG00000079785	DDX1	B4DME8; B4DPN6; hsa:1653; Q92499	DDX1 as a regulatory component of the Drosha microprocessor; mRNA processing	tRNA processing in the nucleus	3	0	23.9	17	59.4	31.7	28.7	143.11	61.97	95.3	130.73	147.05	432312	2.17033e+07	1.12253e+08	6.80327e+07	524949	1.45645e+06	755817	3.95584e+06	3.86654e+06	1.67211e+06	908214
FALSE	High	Master Protein	Q14651	NO	Plastin-1 [OS=Homo sapiens]	0	135.017	33	18	137	12	629	70.2	5.41	231.79	18	cell organization and biogenesis;transport;developmental processes;other biological processes	cytoskeleton;other cell component	cytoskeletal activity;other molecular function	Pf00036, Pf00307, Pf13833	5357	ENSG00000120756	PLS1	A8K2Q1; D3DNG3; hsa:5357; Q14651; Q8NEG6		Sensory processing of sound by inner hair cells of the cochlea; Sensory processing of sound by outer hair cells of the cochlea	2	0	59.8		220.9	129.9	28	164.72		146.68	99.74	44.3		1.91915e+07	3.05329e+06	786108					556883
FALSE	High	Master Protein	Q99873	NO	Protein arginine N-methyltransferase 1 [OS=Homo sapiens]	0	134.95	48	17	115	17	371	42.4	5.35	229.67	17	cell organization and biogenesis;protein metabolism;RNA metabolism OR transcription;other metabolic processes;developmental processes;signal transduction;other biological processes	cytosol;nucleus;other cell component	nucleic acid binding activity;other molecular function	Pf13649	3276	ENSG00000126457	PRMT1	A0A087X1W2; B4E3C3; G5E9B6; H7C2I1; hsa:3276; Q15529; Q2VP93; Q6LEU5; Q8WUW5; Q99872; Q99873; Q99874; Q9NZ04; Q9NZ05; Q9NZ06	Energy metabolism; mRNA processing; Tryptophan metabolism; Nitric oxide metabolism in cystic fibrosis; 16p11.2 distal deletion syndrome; Interferon type I signaling pathways	Estrogen-dependent gene expression; RUNX1 regulates genes involved in megakaryocyte differentiation and platelet function; Extra-nuclear estrogen signaling; RMTs methylate histone arginines; Maturation of nucleoprotein; TP53 Regulates Transcription of Genes Involved in G2 Cell Cycle Arrest	12	0	60.9	9.1	25.2	31	2.6	116.25	21.09	122.83	108.11	169.81	1.38932e+06	6.50411e+07	7.92141e+07	5.81204e+07	762921	7.89966e+06	111003	5.85213e+06	4.32203e+06	749916	772098
FALSE	High	Master Protein	P42704	NO	Leucine-rich PPR motif-containing protein, mitochondrial [OS=Homo sapiens]	0	134.817	21	31	109	31	1394	157.8	6.13	134.1	31	transport;other biological processes	other membranes;cytoskeleton;mitochondrion;nucleus;other cell component	cytoskeletal activity;nucleic acid binding activity;other molecular function	Pf01535	10128	ENSG00000138095	LRPPRC	A0PJE3; A8K1V1; hsa:10128; P42704; Q53PC0; Q53QN7; Q6ZUD8; Q7Z7A6; Q96D84	Ciliary landscape	Cytoprotection by HMOX1; TP53 Regulates Metabolic Genes; Respiratory electron transport	4	0	82.7	146.9	128.1	117.9	73.5	41.01	45.86	66.17	91.62	48.75	7.49663e+08	8.22222e+08	6.89632e+08	4.26162e+08	4.76033e+08	5.14424e+08	5.4986e+08	5.00118e+08	6.31831e+08	9.20662e+08	6.53276e+08
FALSE	High	Master Protein	P09417	NO	Dihydropteridine reductase [OS=Homo sapiens]	0	134.577	66	12	176	12	244	25.8	7.37	373.29	12	other metabolic processes	cytosol;other cell component	other molecular function	Pf00106	5860	ENSG00000151552	QDPR	A8K158; B3KW71; hsa:5860; P09417; Q53F52; Q9H3M5		Phenylalanine metabolism	1	0	70.5	105.7	118.4	109.4	28.1	83.87	37.78	87.02	42.13	115.2	1.88411e+07	9.17866e+07	99820064	6.00123e+07	1.03459e+07	8.97621e+06	4.97683e+06	6.89619e+06	8.71591e+06	1.81851e+07	1.4624e+07
FALSE	High	Master Protein	Q12904	NO	Aminoacyl tRNA synthase complex-interacting multifunctional protein 1 [OS=Homo sapiens]	0	134.492	50	13	73	13	312	34.3	8.43	124.22	13	cell-cell signaling;protein metabolism;other metabolic processes;stress response;developmental processes;signal transduction;other biological processes	non-structural extracellular;cytosol;ER/Golgi;nucleus;other cell component	signal transduction activity or receptor binding;nucleic acid binding activity;other molecular function	Pf01588	9255	ENSG00000164022	AIMP1	B3KTR2; B4E1S7; hsa:9255; Q12904; Q6FG28; Q96CQ9	Ciliary landscape	Selenoamino acid metabolism; Cytosolic tRNA aminoacylation	3	0	86.9	9.6	35.3	78.7	22.3	106.64		118.66	109.84	138.75	209891	2.78077e+07	5.79083e+07	20470484		1.26866e+06		858140		289878
FALSE	High	Master Protein	P12268	NO	Inosine-5'-monophosphate dehydrogenase 2 [OS=Homo sapiens]	0	133.768	40	17	88	16	514	55.8	6.9	149.8	17	cell cycle OR cell proliferation;other metabolic processes;developmental processes;other biological processes	non-structural extracellular;cytosol;nucleus;other cell component	nucleic acid binding activity;other molecular function	Pf00478, Pf00571	3615	ENSG00000178035	IMPDH2	hsa:3615; P12268; Q6LEF3	Rett syndrome causing genes	Neutrophil degranulation; Potential therapeutics for SARS; Purine ribonucleoside monophosphate biosynthesis; Azathioprine ADME	5	1	29.7	15.7	90.7	46.4	57	118.27	77.78	90.96	111.21	118.27	348931	3.6729e+07	7.95849e+07	35974203	114465			1070237	3.34998e+06	1.24678e+06	503326
FALSE	High	Master Protein	Q13938	NO	Calcyphosin [OS=Homo sapiens]	0	133.281	37	12	438	12	275	30.2	6.04	1020.17	12	signal transduction	other cell component	other molecular function	Pf13202, Pf13499	828	ENSG00000105519	CAPS	A0A0X1KG78; hsa:828; K7EL21; Q13938; Q3MJA7; Q8NF12; Q8WUZ3			0	0	79.7	60.5	180.5	184.5	4.2	171.57	7.83	126.16	72.75	174.95	2.3128e+08	2.12669e+09	4.49378e+08	2.72892e+08	1.50232e+07	6.51841e+06	8.22476e+07	1.34396e+08	4.44372e+06	6.83872e+07	1.06242e+08
FALSE	High	Master Protein	P46063	NO	ATP-dependent DNA helicase Q1 [OS=Homo sapiens]	0	132.709	32	17	63	17	649	73.4	7.88	103.71	17	cell organization and biogenesis;DNA metabolism;other metabolic processes;stress response	nucleus;other cell component	nucleic acid binding activity;other molecular function	Pf00270, Pf00271, Pf16124	5965	ENSG00000004700	RECQL	A8K6G2; hsa:5965; P46063	Progeria-associated lipodystrophy		1	0	50.4		33.8	27	9.3	123.49		92.14	66.01	95.08		1.46383e+06	1.30421e+08	7.15184e+07		336305		1.10126e+06	2.4364e+07
FALSE	High	Master Protein	Q15274	NO	Nicotinate-nucleotide pyrophosphorylase [carboxylating] [OS=Homo sapiens]	0	132.446	36	8	213	8	297	30.8	6.21	472.67	8	other metabolic processes	cytosol;other cell component	other molecular function	Pf01729, Pf02749	23475	ENSG00000103485	QPRT	hsa:23475; Q15274; Q53XW7; Q96G22; Q9BSG6	NAD biosynthesis II (from tryptophan); NAD+ biosynthetic pathways; 16p11.2 proximal deletion syndrome; Kynurenine pathway and links to cell senescence	Nicotinate metabolism	5	0	42.5	31.7	108.4	146.8	27.6	165.99	10.1	124.98	65.96	132.19	1.23459e+07	3.53021e+08	6.11699e+07	8.02632e+07	5.88858e+06	6.17088e+06	8.54755e+06	2.70782e+07	2.71018e+07	7.10403e+06	1.13984e+07
FALSE	High	Master Protein	P36873	NO	Serine/threonine-protein phosphatase PP1-gamma catalytic subunit [OS=Homo sapiens]	0	132.284	48	14	104	2	323	37	6.54	203.05	14	cell cycle OR cell proliferation;protein metabolism;other metabolic processes;developmental processes;signal transduction;other biological processes	plasma membrane;other membranes;cytosol;cytoskeleton;mitochondrion;nucleus;other cell component	other molecular function	Pf00149, Pf16891	5501	ENSG00000186298	PPP1CC	hsa:5501; P36873	Common pathways underlying drug addiction; Focal adhesion; Hippo-Merlin signaling dysregulation; Neuroinflammation and glutamatergic signaling	Separation of Sister Chromatids; Resolution of Sister Chromatid Cohesion; RHO GTPases Activate Formins; EML4 and NUDC in mitotic spindle formation; Amplification of signal from unattached kinetochores via a MAD2 inhibitory signal; Downregulation of TGF-beta receptor signaling; Triglyceride catabolism; Circadian Clock; RAF activation; SHOC2 M1731 mutant abolishes MRAS complex function; Gain-of-fun…	16	0	271.5		135.3	104.6	88.6	47.78		100.59					4.94872e+06	1.76329e+06
FALSE	High	Master Protein	O00148	NO	ATP-dependent RNA helicase DDX39A [OS=Homo sapiens]	0	132.262	43	16	192	4	427	49.1	5.68	330.04	16	RNA metabolism OR transcription;other metabolic processes;transport	nucleus;other cell component	other molecular function	Pf00270, Pf00271	10212	ENSG00000123136	DDX39A	B1Q2N1; hsa:10212; O00148; Q8N5M0; Q9BVP6; Q9H5W0		Transport of Mature mRNA derived from an Intron-Containing Transcript; mRNA 3'-end processing; RNA Polymerase II Transcription Termination	3	0	423		102.8	74.2		15.18		29.15	28.96				6275690	3.64193e+06
FALSE	High	Master Protein	Q9UMS4	NO	Pre-mRNA-processing factor 19 [OS=Homo sapiens]	0	132.147	42	15	51	15	504	55.1	6.61	100.06	15	cell organization and biogenesis;protein metabolism;DNA metabolism;RNA metabolism OR transcription;other metabolic processes;stress response;signal transduction;other biological processes	cytoskeleton;nucleus;other cell component	other molecular function	Pf00400, Pf04564, Pf08606	27339	ENSG00000110107	PRPF19	hsa:27339; Q9UMS4		mRNA Splicing - Major Pathway; Formation of TC-NER Pre-Incision Complex; Dual incision in TC-NER; Gap-filling DNA repair synthesis and ligation in TC-NER	5	0	84.2	87.8	42.3	113.5	122.7	37.22	19.88	99.57	38.78	40.3	53350000	6.95123e+07	1.76547e+08	1.3799e+08	27758018	25129022	23827566	2.40367e+07	60319832	2.97309e+07	3.11496e+07
FALSE	High	Master Protein	P51812	NO	Ribosomal protein S6 kinase alpha-3 [OS=Homo sapiens]	0	131.881	33	22	63	14	740	83.7	6.89	113.85	22	cell-cell signaling;cell cycle OR cell proliferation;protein metabolism;other metabolic processes;stress response;developmental processes;signal transduction;other biological processes	cytosol;nucleus;other cell component	enzyme regulator activity;kinase activity;other molecular function	Pf00069, Pf00433	6197	ENSG00000177189	RPS6KA3	B2R9V4; hsa:6197; P51812; Q4VAP3; Q59H26; Q5JPK8; Q7Z3Z7	Brain-derived neurotrophic factor (BDNF) signaling pathway; Kit receptor signaling pathway; MAPK signaling pathway; Angiopoietin-like protein 8 regulatory pathway; Thermogenesis; EGF/EGFR signaling pathway; Cytoplasmic ribosomal proteins; Insulin signaling; Host-pathogen interaction of human coronaviruses - MAPK signaling; Malignant pleural mesothelioma	Recycling pathway of L1; ERK/MAPK targets; CREB phosphorylation; Senescence-Associated Secretory Phenotype (SASP); RSK activation; Gastrin-CREB signalling pathway via PKC and MAPK	17	7	36.1		26.3	54	22.8	142.37		102.03	73.05	124.91		6.30851e+06	1.23517e+08	8.20594e+07		168030		409869	1.1532e+06
FALSE	High	Master Protein	Q14019	NO	Coactosin-like protein [OS=Homo sapiens]	0	131.567	76	15	186	15	142	15.9	5.67	308.01	15	cell organization and biogenesis;stress response	non-structural extracellular;plasma membrane;other membranes;cytosol;cytoskeleton;nucleus;other cell component	cytoskeletal activity;other molecular function	Pf00241	23406	ENSG00000103187	COTL1	B2RDU3; D3DUL9; hsa:23406; Q14019; Q86XM5		Neutrophil degranulation	1	0	22.2	12.3	21.6	18.7	4.5	178.69	39.23	138.84	34.61	170.5	2.56294e+07	6.80881e+07	1.93748e+09	1.1292e+09	8.16142e+06	2.90704e+06	3.577e+06	2.13356e+07	1.02304e+07	6.58815e+06	1.61936e+07
FALSE	High	Master Protein	O43143	NO	Pre-mRNA-splicing factor ATP-dependent RNA helicase DHX15 [OS=Homo sapiens]	0	131.424	32	25	106	25	795	90.9	7.46	171.84	25	RNA metabolism OR transcription;other metabolic processes;other biological processes	nucleus	nucleic acid binding activity;other molecular function	Pf00270, Pf00271, Pf04408, Pf07717	1665	ENSG00000109606	DHX15	hsa:1665; O43143; Q9NQT7	mRNA processing	mRNA Splicing - Major Pathway	2	0	39.3	23	32.3	53.4	23.5	154.92	34.64	78.81	78.11	140.43	4.25604e+06	1.63157e+07	1.76607e+08	1.26245e+08	2.93404e+06	3.45727e+06	299015	2.58709e+06	2.99054e+06	1.20263e+06	2.75739e+06
FALSE	High	Master Protein	Q03013	NO	Glutathione S-transferase Mu 4 [OS=Homo sapiens]	0	131.318	49	13	127	3	218	25.5	5.9	242.75	13	other metabolic processes	non-structural extracellular;cytosol;other cell component	other molecular function	Pf02798, Pf14497	2948	ENSG00000168765	GSTM4	A8K765; hsa:2948; Q03013; Q05465; Q32NC1; Q4JNT8; Q6FH87	Nuclear receptors meta-pathway; NRF2 pathway; Metapathway biotransformation Phase I and II	Glutathione conjugation; Biosynthesis of maresin conjugates in tissue regeneration (MCTR)	5	0	37.1		49.4	14.7	29.7	65.58		85.16	99.34	69.58		1.67344e+06		377293					2.03281e+06
FALSE	High	Master Protein	Q9HB71	NO	Calcyclin-binding protein [OS=Homo sapiens]	0	131.289	65	11	104	11	228	26.2	8.25	207.78	11	developmental processes;other biological processes	cytosol;nucleus;other cell component	cytoskeletal activity;other molecular function	Pf04969, Pf05002, Pf09032	27101	ENSG00000116161	CACYBP	B2ZWH2; B3KSF1; hsa:27101; O60666; Q5R370; Q5R371; Q9HB71	Gastric cancer network 2		1	0	39.1	24.8	112.8	61.6	5.3	121.98	42.44	100.88	110.43	162.85	2.05467e+06	4.30829e+07	1.29189e+08	9.46556e+07	275992		358846	2.12503e+06		1.36022e+06	1.01827e+06
FALSE	High	Master Protein	P62993	NO	Growth factor receptor-bound protein 2 [OS=Homo sapiens]	0	131.14	59	14	143	14	217	25.2	6.32	268.73	14	cell organization and biogenesis;stress response;transport;developmental processes;signal transduction;other biological processes	plasma membrane;other membranes;cytosol;ER/Golgi;nucleus;other cytoplasmic organelle;other cell component	signal transduction activity or receptor binding;other molecular function	Pf00017, Pf00018	2885	ENSG00000177885	GRB2	hsa:2885; P29354; P62993; Q14450; Q63057; Q63059	IL-5 signaling pathway; Integrin-mediated cell adhesion; Leptin signaling pathway; Prolactin signaling pathway; IL-9 signaling pathway; Pilocytic astrocytoma; Glioblastoma signaling pathways; B cell receptor signaling pathway; TNF-alpha signaling pathway; Interleukin-11 signaling pathway; Oncostatin M signaling pathway; Brain-derived neurotrophic factor (BDNF) signaling pathway; Alpha 6 beta 4 si…	Signaling by FLT3 ITD and TKD mutants; Signaling by ALK fusions and activated point mutants; Signaling by CSF3 (G-CSF); STAT5 activation downstream of FLT3 ITD mutants; Interleukin-15 signaling	64	0	57.7	18.2	54.1	65.3	108.1	130.5	124.77	82.21	49.2	62.64	27534632	6.7208e+07	3.49074e+08	3.45987e+08	1.81208e+07	624540	1.0831e+07	4.29087e+06	1.33563e+07	2.03802e+07	1.7732e+06
FALSE	High	Master Protein	Q13263	NO	Transcription intermediary factor 1-beta [OS=Homo sapiens]	0	131.036	27	19	102	19	835	88.5	5.77	153.71	19	cell organization and biogenesis;protein metabolism;DNA metabolism;other metabolic processes;stress response;developmental processes;signal transduction;other biological processes	nucleus;other cell component	nucleic acid binding activity;kinase activity;other molecular function	Pf00628, Pf00643, Pf14634	10155	ENSG00000130726	TRIM28	hsa:10155; O00677; Q13263; Q7Z632; Q93040; Q96IM1	Corticotropin-releasing hormone signaling pathway; Mesodermal commitment pathway; ATM signaling in development and disease	HCMV Early Events; Generic Transcription Pathway; SUMOylation of transcription cofactors	6	0	67.8	3.7	34.9	64.3	7.6	96.14	120.93	98.37	83.55	182.9	1.02267e+07	3.4634e+07	8.59231e+07	5.28697e+07	8.19465e+06	1.59454e+06	2.91863e+06	1.87276e+06	475188	112303	1.99927e+06
FALSE	High	Master Protein	Q03252	NO	Lamin-B2 [OS=Homo sapiens]	0	130.937	36	22	93	20	620	69.9	5.59	144.72	22		other membranes;cytoskeleton;nucleus	other molecular function	Pf00038, Pf00932	84823	ENSG00000176619	LMNB2	hsa:84823; O75292; Q03252; Q14734; Q96DF6	Gastric cancer network 2; Fas ligand pathway and stress induction of heat shock proteins; IL-18 signaling pathway; Familial partial lipodystrophy (FPLD); Progeria-associated lipodystrophy; Acquired partial lipodystrophy / Barraquer-Simons syndrome		6	1	30.9	16.7	47.7	36	14.1	133.44	73.29	99.99	100.2	149.55	475070	68623760	9.52695e+07	52372189	338175	2.15995e+06	967431	1.39457e+06	7.49617e+06	500681	2.19426e+06
FALSE	High	Master Protein	O60361	NO	Putative nucleoside diphosphate kinase [OS=Homo sapiens]	0	130.814	60	7	328	1	137	15.5	8.57	546.47	7	other metabolic processes;other biological processes		kinase activity;other molecular function	Pf00334			NME2P1	O60361		Interconversion of nucleotide di- and triphosphates	1	0	29.2	19.8	63.8	113.3	15.7	105.75	65.88	78.17	43.73	139.39	1.52877e+06	1.24394e+07	3.00973e+07	1.6522e+07	471509	656800	844524	876238		1.08396e+06	549262
FALSE	High	Master Protein	P50897	NO	Palmitoyl-protein thioesterase 1 [OS=Homo sapiens]	0	130.783	36	9	52	9	306	34.2	6.52	118.42	9	cell-cell signaling;cell organization and biogenesis;protein metabolism;other metabolic processes;transport;developmental processes;other biological processes	non-structural extracellular;other membranes;cytosol;ER/Golgi;nucleus;other cytoplasmic organelle;other cell component	other molecular function	Pf02089	5538	ENSG00000131238	PPT1	B4DY24; hsa:5538; P50897; Q6FGQ4		Fatty acyl-CoA biosynthesis	1	0	227	5	31	8.3	19.9	93.42		78.91	54.66	121.74		1.28627e+07	103934091	5.78918e+07					714490		324150
FALSE	High	Master Protein	Q13421	NO	Mesothelin [OS=Homo sapiens]	0	130.641	24	17	201	17	630	68.9	6.38	311.9	17	cell adhesion;other biological processes	non-structural extracellular;plasma membrane;other membranes;ER/Golgi;other cell component		Pf06060	10232	ENSG00000102854	MSLN	D3DU65; hsa:10232; Q13421; Q14859; Q4VQD5; Q96GR6; Q96KJ5; Q9BR17; Q9BTR2; Q9UCB2; Q9UK57		Regulation of Insulin-like Growth Factor (IGF) transport and uptake by Insulin-like Growth Factor Binding Proteins (IGFBPs); Post-translational protein phosphorylation; Post-translational modification: synthesis of GPI-anchored proteins	3	0	27.6	19.7	137.3	40.5	18.5	146.65	109.11	88.32	51.33	186.49	1.57083e+07	4.53214e+07	4.5095e+08	1.86773e+08	2.19791e+06	3.23529e+06	1.00755e+07	5.5626e+06	1.75106e+07	2.01852e+07	3.62035e+06
FALSE	High	Master Protein	P17844	NO	Probable ATP-dependent RNA helicase DDX5 [OS=Homo sapiens]	0	130.633	37	22	104	14	614	69.1	8.92	180.89	22	RNA metabolism OR transcription;other metabolic processes;signal transduction;other biological processes	cytosol;nucleus;other cell component	nucleic acid binding activity;other molecular function	Pf00270, Pf00271, Pf08061	1655	ENSG00000108654	DDX5	B4DLW8; B5BU21; D3DU32; E7ETL9; hsa:1655; O75681; P17844; Q53Y61	Ciliary landscape	mRNA Splicing - Major Pathway; Estrogen-dependent gene expression; SUMOylation of transcription cofactors; Replication of the SARS-CoV-1 genome; Replication of the SARS-CoV-2 genome	6	0	45.3	22.6	107.9	47.6	18.8	160	76.69	91.21	78.86	143.13	2.61662e+06	1.71983e+07	1.3952e+08	6.50814e+07	122729	184741	327034	1.68598e+06	4445987	456794	2.14005e+06
FALSE	High	Master Protein	P20618	NO	Proteasome subunit beta type-1 [OS=Homo sapiens]	0	130.498	54	11	242	11	241	26.5	8.13	292.53	11	protein metabolism;other metabolic processes	non-structural extracellular;cytosol;nucleus;other cell component	other molecular function	Pf00227	5689	ENSG00000008018	PSMB1	B5BU76; hsa:5689; P20618; Q9BWA8	Proteasome degradation; Alzheimer's disease and miRNA effects; Alzheimer's disease	FCERI mediated NF-kB activation; Separation of Sister Chromatids; The role of GTSE1 in G2/M progression after G2 checkpoint; Downstream TCR signaling; Antigen processing: Ubiquitination & Proteasome degradation; Activation of NF-kappaB in B cells; Oxygen-dependent proline hydroxylation of Hypoxia-inducible Factor Alpha; ER-Phagosome pathway; Cross-presentation of soluble exogenous antigens (endos…	62	0	60.3	79	81.5	85.5	51.7	98.02	16.92	90	89.52	65.17	13952179	6.98931e+07	3.0643e+08	1.82142e+08	1.09062e+07	1.50767e+07	9.25444e+06	1.54072e+07	4.08769e+07	1.7029e+07	1.86189e+07
FALSE	High	Master Protein	Q9Y3I0	NO	RNA-splicing ligase RtcB homolog [OS=Homo sapiens]	0	130.032	43	18	109	18	505	55.2	7.23	169.61	18	RNA metabolism OR transcription;other metabolic processes;developmental processes	other membranes;cytosol;ER/Golgi;nucleus;other cell component	cytoskeletal activity;other molecular function	Pf01139	51493	ENSG00000100220	RTCB	B2R6A8; hsa:51493; Q6IAI0; Q9BWL4; Q9NTH1; Q9P037; Q9P0J3; Q9Y3I0	Unfolded protein response	tRNA processing in the nucleus	2	0	22.9	10.3	34	30.2	4.9	151.76	42.2	108.11	122.88	180.44	2.42707e+06	2.22113e+07	113291458	4.41131e+07	150696	327281	1.16053e+06	1.11549e+06	1.78222e+06	713430	536074
FALSE	High	Master Protein	Q9BT78	NO	COP9 signalosome complex subunit 4 [OS=Homo sapiens]	0	129.959	53	20	143	20	406	46.2	5.83	216.6	20	protein metabolism;other metabolic processes	cytosol;ER/Golgi;nucleus;other cell component	other molecular function	Pf01399, Pf18420	51138	ENSG00000138663	COPS4	B3KN88; B3KST5; hsa:51138; Q561W7; Q9BT78; Q9NW31; Q9Y677	Ciliary landscape	Neddylation; Cargo recognition for clathrin-mediated endocytosis; RHOBTB1 GTPase cycle; DNA Damage Recognition in GG-NER; Formation of TC-NER Pre-Incision Complex	6	0	37.8	48.4	66.8	56	55.7	127.18	10.77	82.5	74.18	125.31	3.66479e+06	2.26833e+07	8.92873e+07	6.27136e+07	578646	2.04478e+06	226820	2.74776e+06	7.15222e+06	3.13215e+06	5.07312e+06
FALSE	High	Master Protein	P27216	NO	Annexin A13 [OS=Homo sapiens]	0	129.823	55	16	108	15	316	35.4	5.6	171.53	16	other biological processes	plasma membrane;other membranes;ER/Golgi;nucleus;other cell component	other molecular function	Pf00191	312	ENSG00000104537	ANXA13	hsa:312; P27216; Q9BQR5			0	0	35.3	13.3	167.2	85	221.1	74.77	65.03	127.24	78.2		734730	7.77934e+06	8.63729e+06	13567810			1.21282e+06	335978	9286156	496573	1.866e+06
FALSE	High	Master Protein	Q96C19	NO	EF-hand domain-containing protein D2 [OS=Homo sapiens]	0	129.677	52	15	108	15	240	26.7	5.2	210.19	15		other membranes	other molecular function	Pf13499	79180	ENSG00000142634	EFHD2	hsa:79180; Q5JYW9; Q96C19		RHOD GTPase cycle	1	0	28.8	39	80.7	61.4	27.5	166.23	18.54	69.1	68.53	80.07	3.39184e+06	4.10258e+07	3.51387e+08	2.67693e+08	2.84941e+06	1.84677e+06	1.8044e+06	2.82617e+06	201694	3.76909e+06	4.02606e+06
FALSE	High	Master Protein	Q13126	NO	S-methyl-5'-thioadenosine phosphorylase [OS=Homo sapiens]	0	129.663	67	14	158	14	283	31.2	7.18	250.83	14	other metabolic processes;other biological processes	cytosol;nucleus	other molecular function	Pf01048	4507	ENSG00000099810	MTAP	hsa:4507; I2G7M5; I2G7M6; I2G7M7; I2G7M8; I2G7M9; I2G7N0; Q13126; Q5T3P3; Q9H010	Methionine de novo and salvage pathway	Gene and protein expression by JAK-STAT signaling after Interleukin-12 stimulation; Methionine salvage pathway	3	0	48.3	26	33.6	80	18.9	112.73	65.31	108.25	69.32	132.56	1.52079e+07	7.1264e+07	1.80569e+08	1.49125e+08	2.54921e+06	3.91914e+06	2.44691e+06	5.93697e+06	1.8715e+07	6.26836e+06	3.20925e+06
FALSE	High	Master Protein	P50502	NO	Hsc70-interacting protein [OS=Homo sapiens]	0	129.603	30	11	279	11	369	41.3	5.27	477.82	11	cell organization and biogenesis;other biological processes	cytosol;other cell component	other molecular function	Pf17830, Pf18253	6767	ENSG00000100380	ST13	hsa:6767; O14999; P50502; Q2TU77		Regulation of HSF1-mediated heat shock response	1	0	95.1	75.8	104.5	111.7	84.9	55.11	51.99	47.25	39.6	30.73	2.24368e+08	6.49551e+08	4.99448e+08	3.49233e+08	9.44054e+07	1.54044e+08	8.93585e+07	5.01773e+07	2.22449e+08	1.37885e+08	8.86561e+07
FALSE	High	Master Protein	O00232	NO	26S proteasome non-ATPase regulatory subunit 12 [OS=Homo sapiens]	0	129.31	42	20	144	20	456	52.9	7.65	188.3	20		non-structural extracellular;cytosol;nucleus;other cell component		Pf01399, Pf18098	5718	ENSG00000197170	PSMD12	A6NP15; hsa:5718; O00232; Q53HA2; Q6P053	Proteasome degradation; Alzheimer's disease and miRNA effects; Parkin-ubiquitin proteasomal system pathway; Ciliary landscape; Alzheimer's disease	FCERI mediated NF-kB activation; Separation of Sister Chromatids; The role of GTSE1 in G2/M progression after G2 checkpoint; Downstream TCR signaling; Antigen processing: Ubiquitination & Proteasome degradation; Activation of NF-kappaB in B cells; Oxygen-dependent proline hydroxylation of Hypoxia-inducible Factor Alpha; ER-Phagosome pathway; Cross-presentation of soluble exogenous antigens (endos…	64	0	22.3	25.7	49.6	45.4	13.9	144.86	92.86	97.36	93.66	165.34	618623	4.00861e+07	151021123	1.07861e+08	1.01772e+06	2.01057e+06	439063	2.10427e+06	5.58642e+06	3.9382e+06	1.13515e+06
FALSE	High	Master Protein	Q9Y266	NO	Nuclear migration protein nudC [OS=Homo sapiens]	0	129.199	50	17	182	17	331	38.2	5.38	262.06	17	cell cycle OR cell proliferation;cell organization and biogenesis;transport;other biological processes	cytosol;cytoskeleton;ER/Golgi;nucleus;other cell component	other molecular function	Pf04969, Pf14050, Pf16273	10726	ENSG00000090273	NUDC	hsa:10726; Q5QP31; Q5QP35; Q9H0N2; Q9Y266; Q9Y2B6	Ciliary landscape	Separation of Sister Chromatids; Resolution of Sister Chromatid Cohesion; RHO GTPases Activate Formins; EML4 and NUDC in mitotic spindle formation; RND2 GTPase cycle; Amplification of signal from unattached kinetochores via a MAD2 inhibitory signal	8	0	48.5	31.4	122.4	151.8	7.9	155.13	4.05	139.85	83.02	175.16	1.252e+07	2.08751e+08	1.37467e+08	70794217	975142	714994	3.9658e+06	6.59771e+06	351724	3.0737e+06	4.52596e+06
FALSE	High	Master Protein	P50895	NO	Basal cell adhesion molecule [OS=Homo sapiens]	0	128.989	33	15	69	15	628	67.4	5.81	90.34	15	cell adhesion;signal transduction	plasma membrane;other membranes	other molecular function	Pf07686, Pf08205, Pf13895, Pf13927	4059	ENSG00000187244	BCAM	A8MYF9; A9YWT5; A9YWT6; hsa:4059; P50895; Q86VC7			0	0	11	7.9	31	17.3	9.6	40.65	73.81	102.03	71.14	151.87	3.10694e+06	2.63786e+06	5448180	703790	1.53366e+06	2.37712e+06	2.11915e+06	2.89921e+06	4.1092e+06	1.98578e+06	867415
FALSE	High	Master Protein	Q92882	NO	Osteoclast-stimulating factor 1 [OS=Homo sapiens]	0	128.98	61	11	85	11	214	23.8	5.68	160.59	11	signal transduction;other biological processes	other cell component	other molecular function	Pf00018, Pf12796	26578	ENSG00000134996	OSTF1	hsa:26578; Q5W126; Q92882; Q96IJ4		Neutrophil degranulation	1	0	40.3	11.2	77.7	30.9	36.3	160.78	120.21	61.82	63.65	85.06	7.45587e+06	3.64486e+07	378727474	2.19844e+08	2.15923e+06	1.03526e+06	2.23338e+06	5.97409e+06	5.00036e+06	4.32824e+06	488046
FALSE	High	Master Protein	P41250	NO	Glycine--tRNA ligase [OS=Homo sapiens]	0	128.881	32	20	118	20	739	83.1	7.03	173.34	20	protein metabolism;RNA metabolism OR transcription;other metabolic processes	non-structural extracellular;cytosol;mitochondrion;other cell component	other molecular function	Pf00458, Pf00587, Pf03129	2617	ENSG00000106105	GARS1	A0A090N8G0; B3KQA2; B4DIA0; hsa:2617; P41250; Q969Y1		Cytosolic tRNA aminoacylation; Mitochondrial tRNA aminoacylation	2	0	32.4	22.9	36.9	52.9	15.4	139.5	26.96	117.43	85.42	115.4	2.44995e+06	4.65713e+07	1.49225e+08	9.9945e+07	707470	1.19869e+06	1.15845e+06	3.24594e+06	2.31406e+06	1.51058e+06	1.42791e+06
FALSE	High	Master Protein	Q53FA7	NO	Quinone oxidoreductase PIG3 [OS=Homo sapiens]	0	128.597	54	13	109	13	332	35.5	7.17	173.02	13	other metabolic processes	cytosol	other molecular function	Pf00107, Pf08240	9540	ENSG00000115129	TP53I3	D6W533; hsa:9540; O14679; O14685; Q38G78; Q53FA7; Q6JLE7; Q9BWB8	p53 transcriptional gene network; SARS-CoV-2 innate immunity evasion and cell-specific immune response	TP53 regulates transcription of several additional cell death genes whose specific roles in p53-dependent apoptosis remain uncertain	3	0	115.6	37.9	108.3	91.8	57	93.39	70.35	77.66	76.32	43.6	1.68261e+07	1.03304e+08	5.22292e+07	2.43144e+07	6.8188e+06	1.40134e+07	6.12091e+06	1.2395e+07	1.4199e+07	5.19046e+06	2.42208e+06
FALSE	High	Master Protein	P28161	NO	Glutathione S-transferase Mu 2 [OS=Homo sapiens]	0	128.359	72	17	221	8	218	25.7	6.37	345.1	17	other metabolic processes;stress response;signal transduction;other biological processes	non-structural extracellular;cytosol;ER/Golgi;other cell component	signal transduction activity or receptor binding;other molecular function	Pf00043, Pf02798	2946	ENSG00000213366	GSTM2	B4DRY4; E9PEM9; hsa:2946; P28161; Q2M318; Q5TZY5; Q8WWE1	Glutathione metabolism; Nuclear receptors meta-pathway; NRF2 pathway; FOXA2 pathway; Metapathway biotransformation Phase I and II	Glutathione conjugation	6	11	23.7	30.8	95.5	90.8	21.8	136.91	11.11	93.71	50.65	158.31	3.85123e+07	1.76582e+08	5.27842e+07	3.76987e+07	5.54707e+06	8.2964e+06	6.05731e+06	6.39858e+06	2.2025e+06	7.61706e+06	1.23974e+07
FALSE	High	Master Protein	O95786	NO	Antiviral innate immune response receptor RIG-I [OS=Homo sapiens]	0	127.988	30	27	53	27	925	106.5	6.4	92.05	27	stress response;signal transduction;other biological processes	plasma membrane;other membranes;cytosol;cytoskeleton;other cell component	nucleic acid binding activity;other molecular function	Pf00270, Pf00271, Pf11648, Pf16739, Pf18119	23586	ENSG00000107201	DDX58	A2RU81; hsa:23586; O95786; Q5HYE1; Q5VYT1; Q9NT04	Novel intracellular components of RIG-I-like receptor (RLR) pathway; Ebola virus infection in host; Measles virus infection; Cytosolic DNA-sensing pathway; Hepatitis B infection; Pathways of nucleic acid metabolism and innate immune sensing; Type I interferon induction and signaling during SARS-CoV-2 infection; Host-pathogen interaction of human coronaviruses - interferon induction; SARS coronavi…	Ub-specific processing proteases; SARS-CoV-2 activates/modulates innate and adaptive immune responses; TRAF6 mediated NF-kB activation; NF-kB activation through FADD/RIP-1 pathway mediated by caspase-8 and -10; ISG15 antiviral mechanism; OAS antiviral response; Negative regulators of DDX58/IFIH1 signaling; Ovarian tumor domain proteases; TRAF3-dependent IRF activation pathway; TRAF6 mediated IRF7…	23	0	225	13	48.3	46.4	3.3	81.43	6.46	84.97	55.71	163.48	1216857	3.99994e+06	1.08824e+08	6.28051e+07	9.14489e+06	9.92744e+06	9.51947e+06	1.20032e+07	2.60846e+07	538905	683854
FALSE	High	Master Protein	O00410	NO	Importin-5 [OS=Homo sapiens]	0	127.674	25	22	110	22	1097	123.6	4.94	154.48	22	transport;other biological processes	nucleus;other cell component	enzyme regulator activity;other molecular function	Pf02985, Pf18808, Pf18816, Pf18829	3843	ENSG00000065150	IPO5	B4DZA0; hsa:3843; O00410; O15257; Q5T578; Q86XC7		vRNP Assembly	1	0	34.6	18.3	76	71.7	23.7	146.2	7.94	93.98	75	141.71	2.25036e+06	9.38394e+06	75889226	64037447	1.77288e+06	891528	1.09558e+06	2.03233e+06	1.66731e+06	790188	1.22953e+06
FALSE	High	Master Protein	Q9UBR2	NO	Cathepsin Z [OS=Homo sapiens]	0	127.175	40	10	86	10	303	33.8	7.11	218.52	10	protein metabolism;other metabolic processes;developmental processes;other biological processes	non-structural extracellular;plasma membrane;other membranes;ER/Golgi;other cytoplasmic organelle;other cell component	other molecular function	Pf00112	1522	ENSG00000101160	CTSZ	B2RC40; hsa:1522; O75331; Q9UBR2; Q9UQV5; Q9UQV6		Neutrophil degranulation; COPII-mediated vesicle transport; Lysosome Vesicle Biogenesis; Metabolism of Angiotensinogen to Angiotensins; Cargo concentration in the ER	5	0	7.7	8.1	6	14.1	5.9	177.79	35.18	151.9	75	139.4	1.52741e+06	4.34838e+07	8.58485e+08	3.44414e+08	1.56481e+06	1.56969e+06	326118	3.53604e+06		2.58085e+06	2.15898e+06
FALSE	High	Master Protein	P07203	NO	Glutathione peroxidase 1 [OS=Homo sapiens]	0	127.085	59	11	213	11	203	22.1	6.55	452.12	11	cell cycle OR cell proliferation;cell organization and biogenesis;protein metabolism;other metabolic processes;stress response;developmental processes;signal transduction;other biological processes	cytosol;mitochondrion;nucleus;other cell component	other molecular function	Pf00255	2876	ENSG00000233276	GPX1	E9PAS1; hsa:2876; P07203; Q7Z5H1; Q9BW12	Glutathione metabolism; Selenium micronutrient network; Folate metabolism; Amyotrophic lateral sclerosis (ALS); Physico-chemical features and toxicity-associated pathways; VEGFA-VEGFR2 signaling pathway; One-carbon metabolism and related pathways; TYROBP causal network in microglia; Oxidative stress response; Male infertility; p53 transcriptional gene network	Detoxification of Reactive Oxygen Species; Synthesis of 15-eicosatetraenoic acid derivatives; Synthesis of 12-eicosatetraenoic acid derivatives; Synthesis of 5-eicosatetraenoic acids	15	0	52	67	62.5	76.7	47.5	136.57	33.03	66.3	66.26	58.89	2.61369e+07	9.05656e+07	7.78602e+08	3.24057e+08	1.22067e+07	1.84645e+07	8.7875e+06	16785760	3.7179e+07	2.30354e+07	1.99027e+07
FALSE	High	Master Protein	P12081	NO	Histidine--tRNA ligase, cytoplasmic [OS=Homo sapiens]	0	126.678	37	20	188	20	509	57.4	5.88	277.16	20	protein metabolism;RNA metabolism OR transcription;other metabolic processes	cytosol;mitochondrion;other cell component	other molecular function	Pf00458, Pf03129, Pf13393	3035	ENSG00000170445	HARS1	B4DHQ1; B4DY73; D6REN6; hsa:3035; J3KNE5; P12081	Allograft rejection	Cytosolic tRNA aminoacylation	2	0	48.2	23.5	52.9	95.2	7.3	127.08	95.75	107.76	80.92	170	1.10922e+07	1.09444e+08	1.42804e+08	95266803	676168	140470	1.09923e+06	6.10328e+06	2.5539e+06	5.01962e+06	1.34408e+06
FALSE	High	Master Protein	Q16666	NO	Gamma-interferon-inducible protein 16 [OS=Homo sapiens]	0	126.657	32	22	107	19	785	88.2	9.28	150.96	22	cell organization and biogenesis;protein metabolism;other metabolic processes;stress response;developmental processes;signal transduction;other biological processes	cytosol;nucleus	nucleic acid binding activity;other molecular function	Pf02758, Pf02760	3428	ENSG00000163565	IFI16	B4DJT8; H3BLV7; hsa:3428; Q16666; Q59GX0; Q5T3W7; Q5T3W8; Q5T3X0; Q5T3X1; Q5T3X2; Q8N9E5; Q8NEQ7; Q96AJ5; Q9UH78		IRF3-mediated induction of type I IFN	2	3	73.3	46.4	48.1	38.3	46.7	121.44	55.29	56.91	57.43	47.24	1.77892e+06	3.56236e+07	1.57245e+08	9.51978e+07	1.12502e+06	8.64007e+06	4.44783e+06	2.24124e+06	1.32821e+07	2.10756e+06	6.69335e+06
FALSE	High	Master Protein	Q15833	NO	Syntaxin-binding protein 2 [OS=Homo sapiens]	0	125.789	33	17	69	17	593	66.4	6.55	97.11	17	cell-cell signaling;transport;other biological processes	non-structural extracellular;plasma membrane;other membranes;cytosol;other cytoplasmic organelle;other cell component	other molecular function	Pf00995	6813	ENSG00000076944	STXBP2	B4E175; E7EQD5; hsa:6813; Q15833; Q9BU65	Splicing factor NOVA regulated synaptic proteins; Insulin signaling	Platelet degranulation ; Other interleukin signaling	4	0	67.3	35.3	174.3	77.3	32.3	154.23	0.09	57.64	73.32	74.35	2.48418e+06	1.01146e+07	1.08504e+08	5.03666e+07	2.4199e+06	1.16969e+06	290362	542062	3.2791e+06	937066	1.30468e+06
FALSE	High	Master Protein	P43034	NO	Platelet-activating factor acetylhydrolase IB subunit beta [OS=Homo sapiens]	0	125.452	53	19	129	18	410	46.6	7.37	137.13	19	cell-cell signaling;cell cycle OR cell proliferation;cell organization and biogenesis;other metabolic processes;transport;developmental processes;signal transduction;other biological processes	other membranes;cytosol;cytoskeleton;nucleus;other cell component	cytoskeletal activity;other molecular function	Pf00400, Pf08513	5048	ENSG00000007168	PAFAH1B1	B2R7Q7; hsa:5048; P43034; Q8WZ88; Q8WZ89	Wnt signaling pathway and pluripotency; Ciliary landscape	Separation of Sister Chromatids; Resolution of Sister Chromatid Cohesion; Recruitment of NuMA to mitotic centrosomes; RHO GTPases Activate Formins; COPI-independent Golgi-to-ER retrograde traffic; EML4 and NUDC in mitotic spindle formation; Amplification of signal from unattached kinetochores via a MAD2 inhibitory signal; Regulation of PLK1 Activity at G2/M Transition; Loss of Nlp from mitotic ce…	16	1	29.3	13	56.8	68.7	19.3	141.09	8.62	111.28	90.71	124.97	1.25917e+06	3.35252e+07	1.82924e+08	9.18971e+07	2.88968e+06	3.06122e+06	863284	2.0563e+06	1.14456e+07	1.07811e+06	1.69383e+06
FALSE	High	Master Protein	Q562R1	NO	Beta-actin-like protein 2 [OS=Homo sapiens]	0	125.338	30	14	568	4	376	42	5.59	1212.36	14	cell organization and biogenesis;developmental processes;other biological processes	other membranes;cytoskeleton;nucleus;other cell component	cytoskeletal activity;other molecular function	Pf00022	345651	ENSG00000169067	ACTBL2	B2RPJ1; hsa:345651; Q562R1; Q562R2; Q562S9; Q562X8			0	0	80.3	107.8	123.8	215.9	70.6	127.77	14.84	80.33	46.22	93.92	4.84759e+07	306915648	2428014660	1.15626e+09	5.43965e+07	52668080	51143336	118492400	103524192	76754704	86456248
FALSE	High	Master Protein	Q9Y3F4	NO	Serine-threonine kinase receptor-associated protein [OS=Homo sapiens]	0	125.336	61	17	78	17	350	38.4	5.12	140.5	17	cell organization and biogenesis;RNA metabolism OR transcription;other metabolic processes;developmental processes;other biological processes	cytosol;nucleus;other cell component	signal transduction activity or receptor binding;nucleic acid binding activity;other molecular function	Pf00400	11171	ENSG00000023734	STRAP	B2R5S5; B4DNJ6; hsa:11171; Q5TZT4; Q9NTK0; Q9UQC8; Q9Y3F4	TGF-beta signaling pathway; Epithelial to mesenchymal transition in colorectal cancer	Downregulation of TGF-beta receptor signaling	3	0	109.7	83.4	86.7	61.4	72.5	77.95	60.78	28.04	48.23	25.71	3.35285e+06	1.40592e+07	1.07117e+08	6.63968e+07	3.53242e+06	2.14563e+07	9.90586e+06	6.79263e+06	7.65605e+07	4.78639e+06	1.66896e+07
FALSE	High	Master Protein	P00492	NO	Hypoxanthine-guanine phosphoribosyltransferase [OS=Homo sapiens]	0	125.035	66	12	245	12	218	24.6	6.68	434.47	12	cell cycle OR cell proliferation;cell organization and biogenesis;other metabolic processes;developmental processes;other biological processes	cytosol;other cell component	other molecular function	Pf00156	3251	ENSG00000165704	HPRT1	A6NHF0; B2R8M9; hsa:3251; P00492	Mesodermal commitment pathway	Azathioprine ADME; Purine salvage; Defective HPRT1 disrupts guanine and hypoxanthine salvage	4	0	79.3	89.9	79.2	129.1	87.2	50.89	49.75	52.31	39.51	17.82	8.63598e+07	1.59226e+08	2.62177e+08	2.14296e+08	3.756e+07	2.35944e+07	2.73437e+07	3.38832e+07	6.62684e+07	5.47878e+07	3.65329e+07
FALSE	High	Master Protein	P08567	NO	Pleckstrin [OS=Homo sapiens]	0	125.033	35	8	47	8	350	40.1	8.28	140.54	8	cell organization and biogenesis;other metabolic processes;transport;developmental processes;signal transduction;other biological processes	non-structural extracellular;plasma membrane;other membranes;cytosol;other cell component	other molecular function	Pf00169, Pf00610	5341	ENSG00000115956	PLEK	B2R9E8; hsa:5341; P08567; Q53SU8; Q6FGM8; Q6FGQ1; Q8WV81	Serotonin and anxiety-related events; TYROBP causal network in microglia; Serotonin and anxiety	Platelet degranulation	4	0	33.6	7.5	16.8	11.8	8.3	162.45	0.33	141.4	19.16	130.34	1.86718e+06	1.76153e+06	1.31487e+08	1.204e+08	129015	215426			2.42974e+06	206726	286138
FALSE	High	Master Protein	P52789	NO	Hexokinase-2 [OS=Homo sapiens]	0	124.385	25	22	80	18	917	102.3	6.05	125.92	22	cell organization and biogenesis;other metabolic processes;stress response;transport;other biological processes	plasma membrane;other membranes;cytosol;cytoskeleton;mitochondrion;ER/Golgi;other cell component	kinase activity;other molecular function	Pf00349, Pf03727	3099	ENSG00000159399	HK2	D6W5J2; hsa:3099; P52789; Q8WU87; Q9UN82	Clear cell renal cell carcinoma pathways; Glycolysis and gluconeogenesis	Glycolysis	3	0	95.8	55.9	94.7	131.9	28.3	104.21	1.57	77.53	72.12	109.04	4.19801e+06	2.25638e+07	6.65326e+07	2.97721e+07	378842	2.60926e+06		2.12909e+06	4112991	1.44703e+06	1.96785e+06
FALSE	High	Master Protein	P25788	NO	Proteasome subunit alpha type-3 [OS=Homo sapiens]	0	124.111	43	12	288	12	255	28.4	5.33	484.3	12	protein metabolism;other metabolic processes;other biological processes	cytosol;nucleus;other cell component	other molecular function	Pf00227, Pf10584	5684	ENSG00000100567	PSMA3	B2RCK6; hsa:5684; P25788; Q86U83; Q8N1D8; Q9BS70	Proteasome degradation; Alzheimer's disease and miRNA effects; Alzheimer's disease	FCERI mediated NF-kB activation; Separation of Sister Chromatids; Downstream TCR signaling; Antigen processing: Ubiquitination & Proteasome degradation; Activation of NF-kappaB in B cells; Oxygen-dependent proline hydroxylation of Hypoxia-inducible Factor Alpha; ER-Phagosome pathway; Cross-presentation of soluble exogenous antigens (endosomes); SCF-beta-TrCP mediated degradation of Emi1; APC/C:Cd…	61	0	58.6	65.5	77.1	99.2	102.7	70.41	29.53	62.99	48.23	45.52	4.61945e+07	1.98452e+08	4.19334e+08	3.77619e+08	4.7619e+07	2.70733e+07	2.84876e+07	4.14112e+07	9.01763e+07	4.71097e+07	4.28749e+07
FALSE	High	Master Protein	P14314	NO	Glucosidase 2 subunit beta [OS=Homo sapiens]	0	123.783	31	17	160	17	528	59.4	4.41	258.66	17	protein metabolism;other metabolic processes;developmental processes;signal transduction	ER/Golgi;other cell component	other molecular function	Pf12999, Pf13015, Pf13202	5589	ENSG00000130175	PRKCSH	A8K318; hsa:5589; P14314; Q96BU9; Q96D06; Q9P0W9		Regulation of Insulin-like Growth Factor (IGF) transport and uptake by Insulin-like Growth Factor Binding Proteins (IGFBPs); Post-translational protein phosphorylation; Advanced glycosylation endproduct receptor signaling; Maturation of spike protein; Calnexin/calreticulin cycle; Maturation of spike protein	7	0	54	9.7	72	85.7	4.6	107.16	22.18	86.69	72.23	175.15	1.8274e+07	1.90038e+08	248469515	2.16033e+08	7.27215e+06	4.98036e+06	5.78064e+06	2.76776e+07	1.38645e+07	2.78395e+06	2.82149e+06
FALSE	High	Master Protein	Q16719	NO	Kynureninase [OS=Homo sapiens]	0	123.623	30	12	54	12	465	52.3	7.03	146.54	12	other metabolic processes;stress response;other biological processes	cytosol;mitochondrion;nucleus;other cell component	other molecular function	Pf00266	8942	ENSG00000115919	KYNU	B2RCZ5; D3DP79; hsa:8942; Q16719; Q6I9T2; Q9BVW3	Selenium micronutrient network; NAD biosynthesis II (from tryptophan); Tryptophan metabolism	Tryptophan catabolism	4	0	63.3	52.9	27	40.2	53.8	152.34	7.98	124.55	56.23	22.36	341285	1.20808e+06	147158527	7.74943e+07	4.04203e+06	3.93491e+06	2.39567e+06	5.06217e+06	4.85388e+06	2.65517e+06	3.29784e+06
FALSE	High	Master Protein	P62195	NO	26S proteasome regulatory subunit 8 [OS=Homo sapiens]	0	123.348	50	18	90	16	406	45.6	7.55	139.39	18	protein metabolism;other metabolic processes;other biological processes	cytosol;nucleus;other cell component	signal transduction activity or receptor binding;other molecular function	Pf00004, Pf16450, Pf17862	5705	ENSG00000087191	PSMC5	A8K3Z3; A8K763; hsa:5705; O35051; O43208; P47210; P52915; P52916; P62195	Proteasome degradation; Alzheimer's disease and miRNA effects; Parkin-ubiquitin proteasomal system pathway; Pregnane X receptor pathway; Nuclear receptors meta-pathway; Alzheimer's disease	FCERI mediated NF-kB activation; Downstream TCR signaling; Antigen processing: Ubiquitination & Proteasome degradation; Activation of NF-kappaB in B cells; Oxygen-dependent proline hydroxylation of Hypoxia-inducible Factor Alpha; ER-Phagosome pathway; Cross-presentation of soluble exogenous antigens (endosomes); SCF-beta-TrCP mediated degradation of Emi1; APC/C:Cdc20 mediated degradation of Secur…	64	2	51.7	33.1	97.4	80.8	104.7	97.47	18.29	72.98	73.99	43.03	1.15678e+07	9.8474e+07	1.72855e+08	7.88937e+07	6.32588e+06	6.53284e+06	3.30305e+06	8.32272e+06	2.51111e+07	6.07093e+06	6.5085e+06
FALSE	High	Master Protein	Q9UNM6	NO	26S proteasome non-ATPase regulatory subunit 13 [OS=Homo sapiens]	0	123.234	52	19	134	19	376	42.9	5.81	194.68	19	cell cycle OR cell proliferation;cell organization and biogenesis;protein metabolism;other metabolic processes	non-structural extracellular;cytosol;nucleus;other cell component	other molecular function	Pf01399	5719	ENSG00000185627	PSMD13	B3KT15; hsa:5719; O75831; Q53XU2; Q9UNM6; Q9UNV3	Proteasome degradation; Alzheimer's disease and miRNA effects; Parkin-ubiquitin proteasomal system pathway; Ciliary landscape; Alzheimer's disease	FCERI mediated NF-kB activation; Antigen processing: Ubiquitination & Proteasome degradation; Downstream TCR signaling; Activation of NF-kappaB in B cells; Oxygen-dependent proline hydroxylation of Hypoxia-inducible Factor Alpha; ER-Phagosome pathway; Cross-presentation of soluble exogenous antigens (endosomes); SCF-beta-TrCP mediated degradation of Emi1; APC/C:Cdc20 mediated degradation of Secur…	64	0	18.6	31.4	69.9	66	24	149.64	81.27	84.25	69.75	140.72	2.46023e+06	4.50724e+07	2.12872e+08	1.40719e+08	1.60661e+06	1.13438e+06	668133	2.23488e+06	6.20498e+06	5.74635e+06	2.15824e+06
FALSE	High	Master Protein	Q96CW1	NO	AP-2 complex subunit mu [OS=Homo sapiens]	0	123.23	39	15	78	15	435	49.6	9.54	122.25	15	cell organization and biogenesis;transport;other biological processes	plasma membrane;other membranes;cytosol;other cytoplasmic organelle;other cell component	signal transduction activity or receptor binding;other molecular function	Pf00928, Pf01217	1173	ENSG00000161203	AP2M1	A6NE12; D3DNT1; hsa:1173; P20172; P53679; Q96CW1	Synaptic vesicle pathway; GABA receptor signaling; EGF/EGFR signaling pathway; Fragile X syndrome; GDNF signaling	Recycling pathway of L1; MHC class II antigen presentation; Potential therapeutics for SARS; Cargo recognition for clathrin-mediated endocytosis; WNT5A-dependent internalization of FZD4; EPH-ephrin mediated repulsion of cells; VLDLR internalisation and degradation; Nef Mediated CD4 Down-regulation; LDL clearance; Retrograde neurotrophin signalling; Nef Mediated CD8 Down-regulation; WNT5A-dependen…	21	0	26.1	20.3	47.6	20.1	14.3	172.45	4.97	77.66	105.94	119.89	1.68417e+06	6.71071e+06	1.54413e+08	7.95737e+07	817460	920699	1.34982e+06	1.41723e+06	2.01454e+06	980389	1.27077e+06
[truncated: 3,517 more rows]
[truncated: 72 more columns]

## Sheet: Min abundance ratios
Accession	Top 400 blood protein	Gene Symbol	Minimum abundance ratio (high risk/ovarian neoplasm over controls)
[truncated: 3,656 more rows]

[truncated: 1 more sheets: VENN overlaps]
